# Supplementary material for: A new oviraptorosaur (Dinosauria: Theropoda) from the end-Maastrichtian Hell Creek Formation of North America
Source: PLoS One. 2024 Jan 24;19(1):e0294901. doi: 10.1371/journal.pone.0294901 (PMC10807829; doi:10.1371/journal.pone.0294901)
Supplement: S1 File — (NEX) [file pone.0294901.s001.nex]

#NEXUS
[written Mon Jun 19 17:11:30 EDT 2023 by Mesquite  version 3.61 (build 927) at Gregs-MacBook-Pro.local/127.0.0.1]

BEGIN TAXA;
	TITLE Taxa;
	DIMENSIONS NTAX=42;
	TAXLABELS
		Herrerasaurus_ischigualastensis Velociraptor_mongoliensis Archaeopteryx_lithographica Incisivosaurus_gauthieri_merged Caudipteryx_zoui Avimimus_portentosus Avimimus_nemegtensis Microvenator_celer Oviraptor_philoceratops Rinchenia_mongoliensis Citipati_osmolskae Zamyn_Khondt_oviraptorid Khaan_mckennai Conchoraptor_gracilis Machairasaurus_leptonychus Nemegtomaia_barsboldi Heyuannia_huangi Heyuannia_yanshini Gigantoraptor_erlianensis Caenagnathasia_martinsoni Citipes_elegans Chirostenotes_pergracilis Caenagnathus_collinsi Anzu_wyliei Hagryphus_giganteus Elmisaurus_rarus Nomingia_gobiensis Epichirostenotes_curriei Banji_long Caudipteryx_dongi Jiangxisaurus_ganzhouensis Nankangia_jiangxiensis Shixinggia_oblita Wulatelong_gobiensis Yulong_mini Huanansaurus_ganzhouensis Tongtianlong_limosus Corythoraptor_jacobsi Apatoraptor_pennatus Oksoko_avarsan Anomalipes_zhaoi CM_96523 
	;

END;


BEGIN CHARACTERS;
	TITLE  Character_Matrix;
	DIMENSIONS  NCHAR=246;
	FORMAT DATATYPE = STANDARD RESPECTCASE GAP = - MISSING = ? SYMBOLS = "  0 1 2";
	CHARSTATELABELS 
		1 Ratio_of_the_preorbital_skull_length_to_the_basal_skull_length /  0.6_or_more_ less_than_0.6,
		2 'Pneumatized crest-like prominence on the skull roof' /  absent_ present_,
		3 'Ratio of the width (across premaxilla-maxilla suture) of the snout to its length' /  less_than_0.3_ '0.3-0.4 ' more_than_0.4_,
		4 'Ratio of the length of the tomial margin of the premaxilla to the premaxilla height (ventral to the external naris)' /  '1.0-1.4 ' more_than_1.7_ 0.7_or_less_,
		5 Inclination_of_the_anteroventral_margin_of_the_premaxilla_relative_to_the_horizontally_positioned_ventral_margin_of_the_jugal /  vertical_ posterodorsal_ anterodorsal_,
		6 Ventral_projection_of_the_premaxilla_below_the_ventral_margin_of_the_maxilla /  absent_ present,
		7 Ventral_projection_of_the_premaxilla_below_ventral_margin_of_maxilla /  small_ significant,
		8 'Share of the premaxilla (ventral) in the basal skull length' /  0.10_or_less_ 0.12_or_more_,
		9 Pneumatization_of_the_premaxilla /  absent_ present_,
		10 'Ratio of the length of the maxilla (in lateral view) to the basal skull length' /  '0.4-0.7 ' less_than_0.4_,
		11 Subantorbital_portion_of_the_maxilla /  not_inset_medially_ inset_medially_,
		12 'Palatal shelf of the maxilla with two longitudinal ridges and a tooth-like ventral process' /  absent_ present_,
		13 Ventral_margins_of_maxilla_and_jugal /  margins_form_a_straight_line_ 'the ventral margin of the maxilla slopes anteroventrally, its longitudinal axis at an angle of ca. 120??? to the longitudinal axis of the jugal ',
		14 Rim_around_antorbital_fossa /  well_pronounced_ poorly_delimited_,
		15 Antorbital_fossa /  bordered_anteriorly_by_the_maxilla_ bordered_anteriorly_by_the_premaxilla_,
		16 Accessory_maxillary_fenestrae /  absent_ at_least_one_accessory_fenestra_present_,
		17 Nasal_along_midline /  longer_than_frontal_ shorter_than_or_as_long_as_the_frontal_,
		18 Nasals /  separate_ fused_,
		19 Subnarial_process_of_the_nasal /  long_ short_,
		20 Shape_of_the_narial_opening /  longitudinally_oval_ 'teardrop-shaped, slightly longer than wide ' much_longer_than_wide_,
		21 Nasal_recesses /  absent_ present_,
		22 External_naris_position_relative_to_the_antorbital_fossa /  naris_and_fossa_widely_separated_ posterior_margin_of_the_naris_reaching_the_fossa_ overlapping_anterodorsally_most_of_the_fossa_,
		23 Ventral_margin_of_the_external_naris /  at_the_level_of_the_maxilla_ dorsal_to_the_maxilla_,
		24 Prefrontal /  present_ absent_or_fused_with_the_lacrimal_,
		25 Lacrimal_shaft /  not_projecting_outward_beyond_the_orbital_plane_and_lateral_surface_of_the_snout_ the_middle_part_of_the_shaft_projecting_laterally_to_form_a_flattened_transverse_bar_in_front_of_the_eye_,
		26 Lacrimal_recesses /  absent_ present_,
		27 Ratio_of_the_length_of_the_orbit_to_the_length_of_the_antorbital_fossa /  '0.7-0.9 ' 1.2_or_more_,
		28 Ratio_of_the_length_of_the_parietal_to_the_length_of_the_frontal /  0.6_or_less_ 1.0_or_more_,
		29 Pneumatization_of_the_skull_roof_bones /  absent_ present_,
		30 Sagittal_crest_along_the_interparietal_contact /  absent_ present_,
		31 Supratemporal_fossa /  invading_the_frontal_ not_invading_the_frontal_,
		32 Infratemporal_fenestra /  'dorsoventrally elongate, narrow anteroposteriorly ' 'subquadrate, its anteroposterior length comparable to the orbital length ',
		33 Pneumatization_of_the_squamosal /  absent_ present_,
		34 'Cotyle-like incision on the ventrolateral margin of the squamosal (for reception of the dorsal end of the ascending process of the quadratojugal)' /  absent_ present_,
		35 Ventral_ramus_of_the_jugal /  deep_dorsoventrally_and_flattened_lateromedially_ 'shallow dorsoventrally or rod-shaped ',
		36 Jugal_process_of_the_postorbital /  'not extending ventrally below two-thirds of the orbit height ' 'long, extending ventrally close to the base of the postorbital process of the jugal ',
		37 Postorbital_process_of_the_jugal /  posterodorsally_inclined_ perpendicular_to_the_ventral_ramus_of_the_jugal_,
		38 Postorbital_process_of_the_jugal /  present_ absent_,
		39 'Jugal-postorbital contact' /  present_ absent_,
		40 Quadratojugal_process_of_the_jugal_in_lateral_view /  forked_ not_forked_ fused_with_the_quadratojugal_,
		41 'Quadratojugal-squamosal contact' /  absent_ present_,
		42 'Ascending (squamosal) process of the quadratojugal' /  'bordering ca. the ventral half, or less, of the infratemporal fenestra ' 'bordering the ventral two-thirds or more of the infratemporal fenestra ',
		43 'Ascending (squamosal) process of the quadratojugal' /  present_ absent_,
		44 Angle_between_the_ascending_and_jugal_processes_of_the_quadratojugal /  ca._90???_ less_than_90???_,
		45 Quadrate_process_of_the_quadratojugal /  'well developed, extending posteriorly or posteroventrally beyond the posterior margin of the ascending process ' not_extending_beyond_the_posterior_margin_of_the_ascending_process_,
		46 Dorsal_part_of_the_quadrate /  erect_ bent_backward_,
		47 Otic_process_of_the_quadrate /  articulating_only_with_the_squamosal_ articulating_with_the_squamosal_and_the_lateral_wall_of_the_braincase_,
		48 Pneumatization_of_the_quadrate /  absent_ present_,
		49 Lateral_accessory_process_on_the_distal_end_of_the_quadrate_for_articulation_with_the_quadratojugal /  absent_ present_,
		50 Lateral_cotyle_for_the_quadratojugal_on_the_quadrate /  absent_ present_,
		51 Mandibular_condyles_of_quadrate /  posterior_to_the_occipital_condyle_ in_the_same_vertical_plane_as_the_occipital_condyle_ anterior_to_the_occipital_condyle_,
		52 Nuchal_transverse_crest /  pronounced_ not_pronounced_,
		53 'Occiput position in relation to the ventral margin of the jugal-quadratojugal bar' /  about_perpendicular_ inclined_anterodorsally_,
		54 Paroccipital_process /  directed_laterally_ directed_ventrally_,
		55 Foramen_magnum /  smaller_than_or_equal_in_size_to_the_occipital_condyle_ larger_than_the_occipital_condyle_,
		56 Basal_tubera /  modestly_pronounced_ 'well developed, widely separated ',
		57 Pneumatization_of_the_basisphenoid /  weak_or_absent_ extensive_,
		58 Basipterygoid_processes /  well_developed_ strongly_reduced_,
		59 Basipterygoid_processes /  present_ absent_,
		60 Parasphenoid_rostrum /  horizontal_or_anterodorsally_directed_ sloping_anteroventrally_,
		61 Depression_in_the_periotic_region /  absent_ present_,
		62 Pneumatization_of_the_periotic_region /  absent_or_weak_ extensive_,
		63 Quadrate_ramus_of_the_pterygoid /  distant_from_the_braincase_wall_ overlapping_the_braincase_,
		64 Pterygoid_basal_process_for_contact_with_the_basisphenoid /  absent_ present_,
		65 Ectopterygoid_position /  lateral_to_the_pterygoid_ anterior_to_the_pterygoid_,
		66 Ectopterygoid_contacts_with_the_maxilla_and_lacrimal /  absent_ present_,
		67 Ectopterygoid /  'short anteroposteriorly with a hook-like jugal process ' 'elongate, shaped like a Viking ship, without a hook-like process ',
		68 'Massive pterygoid-ectopterygoid longitudinal bar' /  absent_ present_,
		69 Palate_extending_below_the_cheek_margin /  absent_ present_,
		70 Palatine /  tetraradiate_or_trapezoidal_ 'triradiate, without a jugal process ' 'developed in horizontal, longitudinal, and transverse planes perpendicular to each other ',
		71 Pterygoid_wing_of_the_palatine /  dorsal_to_the_pterygoid_ ventral_to_the_pterygoid_,
		72 Maxillary_process_of_the_palatine /  shorter_than_the_vomeral_process_ longer_than_the_vomeral_process_,
		73 Vomer /  distant_from_the_parasphenoid_rostrum_ approaching_or_in_contact_with_the_parasphenoid_rostrum_,
		74 'Suborbital (ectopterygoid-palatine) fenestra' /  well_developed_ closed_or_reduced_,
		75 Jaw_joint /  distant_from_the_midline_of_the_skull_ close_to_the_skull_midline_,
		76 Movable_intramandibular_joint /  present_ suppressed_,
		77 Mandibular_symphysis /  loose_ tightly_sutured_ fused_,
		78 Extended_symphyseal_shelf_at_the_mandibular_symphysis /  absent_ present_,
		79 Downturned_symphyseal_portion_of_the_dentary /  absent_ present_,
		80 'U-shaped mandibular symphysis' /  absent_ present_,
		81 Ratio_of_the_length_of_the_retroarticular_process_to_the_total_mandibular_length /  less_than_0.05_or_the_process_absent_ ca._0.10_,
		82 Dentary /  elongate_ 'proportionally short and deep, with maximum depth of dentary between 25% and 50% of dentary length (with length measured from the tip of the jaw to the end of the posterodorsal process) ' 'extremely short and deep, with maximum depth 50% or more of dentary length ',
		83 Ratio_of_the_height_of_the_external_mandibular_fenestra_to_the_length_of_the_fenestra /  '0.2-0.5 ' '0.7-1.0 ',
		84 External_mandibular_fenestra /  present_ absent_,
		85 Ratio_of_the_length_of_the_external_mandibular_fenestra_to_total_mandibular_length /  '0.15-0.20 ' not_more_than_0.10_or_fenestra_absent_ 0.25_or_more_,
		86 Process_of_the_surangular_dividing_the_external_mandibular_fenestra /  absent_ short_and_broad 'elongate and spike-like',
		87 'Co-ossification of the articular with the surangular' /  absent_ present_,
		88 Mandibular_rami_in_dorsal_view /  straight_ laterally_bowed_at_midlength_,
		89 Anterodorsal_margin_of_dentary_in_lateral_view /  straight_ concave_ broadly_concave_,
		90 Posterior_margin_of_the_dentary /  'incised, producing two posterior processes ' oblique_,
		91 Posterodorsal_process_of_the_dentary_long_and_shallow /  present_ absent_,
		92 Posteroventral_process_of_the_dentary /  'short, not extending past the midpoint of the external mandibular fenestra' 'shallow and long, extending to or close to the posterior end of the external mandibular fenestra' extending_far_past_the_posterior_end_of_the_external_mandibular_fenestra,
		93 Coronoid_process /  posteriorly_positioned_and_vertically_projected_ 'anteriorly positioned, near the midpoint of the jaw, with a medially hooked apex ',
		94 Surangular_foramen /  present_ absent_,
		95 Mandibular_articular_facet_for_the_quadrate /  comprising_the_surangular_and_the_articular_ formed_exclusively_of_the_articular_,
		96 Mandibular_articular_facet_for_the_quadrate /  with_one_or_two_cotyles_ 'convex in lateral view, transversely wide ',
		97 Position_of_the_quadrate_articular_surface_relative_to_the_level_of_the_adjoining_dorsal_margin_of_the_mandibular_ramus /  ventral 'moderately elevated, quadrate articulation grades smoothly into remainder of mandible' 'highly elevated, anterior and posterior margins of quadrate articulation at nearly right angles to remainder of mandible',
		98 Anterior_part_of_the_prearticular /  'deep, approaching the dorsal margin of the mandible ' 'shallow, strap-like, not approaching the dorsal mandibular margin ',
		99 Splenial /  'subtriangular, approaching the dorsal mandibular margin ' 'strap-like, shallow, not approaching the margin ',
		100 Mandibular_adductor_fossa /  'anteriorly delimited, occupying the posterior part of the mandible ' 'large, anteriorly and dorsally extended, not delimited anteriorly ',
		101 Coronoid_bone /  well_developed_ strongly_reduced_,
		102 Coronoid_bone /  present_ absent_,
		103 Premaxillary_teeth /  present_ absent_,
		104 Maxillary_tooth_row /  extends_at_least_to_the_level_of_the_preorbital_bar_ does_not_reach_the_level_of_the_preorbital_bar_ maxillary_teeth_absent_,
		105 Dentary_teeth /  present_ absent_from_tip_of_jaw_but_present_posteriorly_ absent_,
		106 'Number of cervicals (excluding cervicodorsal)' /  not_more_than_10_ more_than_10_,
		107 Anterior_articular_facets_of_the_centra_in_the_anterior_postaxial_cervicals /  not_inclined_or_only_slightly_inclined_ 'strongly inclined posteroventrally, almost continuous with the ventral surfaces of the centra ',
		108 Centra_of_the_anterior_cervicals /  not_extending_posteriorly_beyond_their_respective_neural_arches_ extending_posteriorly_beyond_their_respective_neural_arches_,
		109 Epipophyses_on_the_postaxial_cervicals /  in_the_form_of_a_low_crest_or_rugosity_ 'prong-shaped ',
		110 Shafts_of_cervical_ribs /  longer_than_their_respective_centra_ not_longer_than_their_respective_centra_,
		111 'Lateral pneumatic fossae ("pleurocoels") on the dorsal centra' /  absent_ present_,
		112 Ossified_uncinate_processes_on_the_dorsal_ribs /  absent_ present_,
		113 Number_of_vertebrae_included_in_the_synsacrum_in_adults /  not_more_than_5_ 6_ '7-8 ',
		114 Sacral_spines_in_adults /  unfused_ fused_,
		115 Lateral_pneumatic_fossae_on_the_sacral_centra /  absent_ present_,
		116 Transition_point_on_the_caudals /  absent_ present_,
		117 Number_of_caudals_with_transverse_processes /  15_or_more_ fewer_than_15_,
		118 Lateral_pneumatic_fossae_on_the_caudal_centra /  absent_ present_at_least_in_the_anterior_part_of_the_tail_,
		119 Neural_spines_confined_to /  at_least_23_anterior_caudals_ at_most_16_anterior_caudals_,
		120 Number_of_caudals /  more_than_35_ 30_or_fewer_,
		121 Posterior_caudal_prezygapophyses /  overlapping_less_than_half_of_the_centrum_of_the_preceding_vertebra_ overlapping_at_least_half_of_the_centrum_of_the_preceding_vertebra__,
		122 Hypapophyses_in_the_cervicodorsal_vertebral_region /  absent_ small_ prominent_,
		123 Posterior_hemal_arches /  deeper_than_long_ longer_than_deep_,
		124 Ratio_of_the_length_of_the_scapula_to_the_length_of_the_humerus /  '0.8-1.1 ' 1.2_or_more_ 0.7_or_less_,
		125 Acromion /  projecting_dorsally_ projecting_anteriorly_ everted_laterally_,
		126 Posteroventral_process_of_the_coracoid /  'absent or short, not extending beyond the glenoid diameter ' 'long, posteroventrally extending beyond the glenoid ',
		127 Orientation_of_the_glenoid_on_the_pectoral_girdle /  posteroventral_ lateral_,
		128 Deltopectoral_crest /  'low, its width equal to, or smaller than, the shaft diameter ' 'expanded, wider than the shaft diameter ',
		129 'Extent of the deltopectoral crest (measured from the humeral head to the apex)' /  about_the_proximal_third_of_the_humerus_length_or_less_ 'ca. 40%-50% of the humerus length ',
		130 Shaft_of_the_ulna /  straight_ 'bowed, convex posteriorly ',
		131 Ratio_of_the_length_of_the_radius_to_the_length_of_the_humerus /  0.80_or_less_ 0.85_or_more_,
		132 'Combined length of manual phalanges III-1 and III-2' /  'greater than the length of phalanx III-3 ' 'less than or equal to the length of phalanx III-3 ',
		133 Ratio_of_the_length_of_metacarpal_I_to_the_length_of_metacarpal_II /  0.5_or_more_ less_than_0.5_,
		134 Proximal_margin_of_metacarpal_I_in_dorsal_view /  'straight, horizontal ' angled_due_to_a_medial_extent_of_carpal_trochlea_,
		135 Metacarpal_II_relative_to_metacarpal_III /  shorter_ longer_ subequal_,
		136 Ratio_of_the_length_of_metacarpal_II_to_the_length_of_the_humerus /  0.4_or_less more_than_0.4_,
		137 Ratio_of_the_length_of_the_manus_to_the_length_of_the_humerus_plus_the_radius /  '0.50-0.65 ' more_than_0.65_ less_than_0.50_,
		138 Ratio_of_the_length_of_the_manus_to_the_length_of_the_femur /  '0.3-0.6' more_than_0.7,
		139 Ratio_of_the_length_of_the_humerus_to_the_length_of_the_femur /  '0.50-0.69 ' 0.70_or_more_,
		140 Dorsal_margins_of_opposite_iliac_blades /  well_separated_from_each_other_ close_to_or_contacting_each_other_along_their_medial_sections_,
		141 Dorsal_margin_of_the_ilium_along_the_central_portion_of_the_blade /  straight_ arched_,
		142 'Preacetabular process of the ilium relative to the postacetabular process (lengths measured from the center of the acetabulum)' /  shorter_or_equal_ longer_,
		143 Preacetabular_process /  not_expanded_or_weakly_expanded_ventrally_below_the_level_of_the_dorsal_acetabular_margin_ expanded_ventrally_well_below_the_level_of_the_dorsal_acetabular_margin_,
		144 Morphology_of_the_ventral_margin_of_the_preacetabular_process /  'cuppedicus fossa absent, margin transversely narrow ' cuppedicus_fossa_or_a_wide_shelf_present_ 'margin flat, wide at least close to the pubic peduncle ',
		145 Anteroventral_extension_of_the_preacetabular_process /  absent_ present_,
		146 Anteroventral_extension_of_the_preacetabular_process /  with_rounded_tip_ 'hook-like ',
		147 Posterior_end_of_the_postacetabular_process /  truncated_or_broadly_rounded_ narrowed_or_acuminate_,
		148 Anteroposterior_length_of_the_pubic_peduncle /  about_the_same_as_that_of_the_ischial_peduncle_ distinctly_greater_than_that_of_the_ischial_peduncle_,
		149 Dorsoventral_extension_of_the_pubic_peduncle /  level_with_the_ischial_peduncle_ deeper_than_the_ischial_peduncle_,
		150 Ratio_of_the_length_of_the_ilium_to_the_length_of_the_femur /  '0.50-0.79 ' 0.80_or_more_,
		151 Pelvis /  propubic_ mesopubic_ opisthopubic_,
		152 Pubic_shaft /  straight_ concave_anteriorly_,
		153 Pubic_foot /  anterior_and_posterior_processes_about_equally_long_ anterior_process_absent_or_shorter_than_the_posterior_process_ anterior_process_longer_than_the_posterior_process_,
		154 Posterior_margin_of_the_ischial_shaft /  straight_or_almost_straight_ distinctly_concave_,
		155 Greater_trochanter_of_the_femur /  'weakly separated, or not separated, from the femoral head ' distinctly_separated_from_the_femoral_head_,
		156 Anterior_and_greater_trochanters /  separated_ contacting_,
		157 Dorsal_extremity_of_the_anterior_trochanter /  well_below_the_greater_trochanter_ about_level_with_the_greater_trochanter_,
		158 Fourth_trochanter /  well_developed_ weakly_developed_or_absent_,
		159 Adductor_fossa_and_the_associated_anteromedial_crest_on_the_distal_femur /  weak_or_absent_ well_developed_,
		160 Distal_projection_of_the_fibular_condyle_of_the_femur_beyond_the_tibial_condyle /  absent_ present_,
		161 Ascending_process_of_the_astragalus /  as_tall_as_wide_across_the_base_ taller_than_wide_,
		162 Distal_tarsals /  not_fused_with_the_metatarsus_ fused_with_the_metatarsus_,
		163 'Proximal coossification of metatarsals II-IV' /  absent_ present_,
		164 Arctometatarsus /  absent_ 'present, but only proximal-most extreme of metatarsal III obscured from anterior view in articulated metatarsus' 'present, proximal ~half of metatarsal III obscured from anterior view in articulated metatarsus',
		165 Length_of_metatarsal_I_constituting /  more_than_50%_of_metatarsal_II_length_ less_than_50%_of_metatarsal_II_length_ metatarsal_I_absent_,
		166 Ratio_of_the_maximum_length_of_the_metatarsus_to_the_length_of_the_femur /  '0.4-0.6 ' ca._0.3_ '0.7-0.8 ',
		167 Crenulated_tomial_margin_of_the_premaxilla /  absent_ present_,
		168 Frontals /  'flat or weakly arched, not strongly projecting above orbit in lateral view ' 'strongly arched, projecting well above orbit in lateral view to contribute to nasal-frontal crest ',
		169 Exoccipital /  'short, weakly projecting ' 'strongly projects ventrally beyond squamosal in lateral view, approaching ventral end of the quadrate ',
		170 Dentary_posterodorsal_ramus /  straight_or_weakly_curved_ strongly_bowed_dorsally_,
		171 Prominent_symphyseal_process_on_posteroventral_surface_of_dentary_symphysis /  absent_ present_,
		172 Dentary_anteroventral_margin_in_lateral_view /  straight_or_weakly_downturned_ strongly_downturned_,
		173 Lateral_surface_of_dentary /  smooth_ 'bearing a deep fossa, sometimes with associated pneumatopore ',
		174 Angular /  contributes_extensively_to_the_border_of_the_external_mandibular_fenestra_ largely_excluded_from_the_border_of_the_external_mandibular_fenestra_by_the_surangular,
		175 Surangular_with_an_anteroposteriorly_elongate_flange_on_the_ventral_edge /  absent_ present_,
		176 External_mandibular_fenestra /  elongate_ height_subequal_to_length_,
		177 Dentary_contribution_to_external_mandibular_fenestra /  no_more_than_50%_length_of_dentary_ exceeds_50%_length_of_dentary_,
		178 Metacarpal_I_expanded_ventrally_to_cover_ventral_surface_of_metacarpal_II /  absent_ present_,
		179 Unguals_of_manual_digits_II_and_III /  strongly_curved_ weakly_curved_,
		180 'Manual phalanx I-1' /  slender_ 'more robust than II-1 ' 'more than 200% diameter of II-1 ',
		181 'Manual phalanx III-3' /  'longer than phalanx III-2 ' 'does not exceed length of III-2 ',
		182 'Manual phalanx II-2' /  'longer than II-1 ' 'subequal to or slightly shorter than II-1 ' 'distinctly shorter than II-1 ',
		183 Manual_digit_II /  'elongate, with combined lengths of manual phalanges II-1 and II-2 longer than metacarpal II ' 'combined lengths of manual phalanges II-1 and II-2 subequal to metacarpal II ',
		184 Ischium_strongly_bent_posteriorly_at_midshaft_distal_end_forms_an_angle_of_at_least_60_degrees_with_proximal_end /  absent present,
		185 Metatarsus /  elongate_ 'short, length does not exceed 300% of proximal width ',
		186 Ilium /  tall_ 'low and anteroposteriorly elongate, height less than 25% of length ',
		187 Anterior_blade_of_ilium_shallower_than_posterior_blade /  absent_ present_,
		188 External_naris /  placed_anteriorly_ 'extends posteriorly, with posterior end lying above antorbital fenestra ',
		189 'Premaxillae, nasal processes anteroposteriorly expanded and mediolaterally compressed to form a bladelike internarial bar' /  absent_ present_,
		190 'Dentary, anterodorsal tip of beak projects' /  upwards_ 'anterodorsally, tip of beak projecting at an angle of 45??? or less relative to the ventral margin of the symphysis ',
		191 Dentary_symphysis_with_interior_surface_bearing_vascular_grooves_and_associated_foramina /  absent_ present_,
		192 'Dentary symphysis bearing an hourglass-shaped ventral depression' /  absent_ present_,
		193 Meckelian_groove_terminates /  on_the_inside_of_the_dentary_ on_the_ventral_surface_of_the_symphysis_,
		194 Lingual_triturating_shelf_of_dentary /  absent_ present_,
		195 'Dentary, symphyseal ridges inside the tip of the beak' /  absent_ present_but_weakly_developed_ present_and_well_developed_,
		196 'Dentary, lingual ridges inside the lateral occlusal surface of beak' /  absent_ present_,
		197 Posteroventral_process_of_dentary /  straight_ bowed_ventrally_,
		198 Dentaries_pneumatized /  absent_ present_,
		199 Dentary /  participates_in_dorsal_border_of_the_external_mandibular_fenestra_ excluded_from_dorsal_border_of_external_mandibular_fenestra_by_anterior_extension_of_the_surangular_,
		200 Dentary /  participates_in_ventral_border_of_external_mandibular_fenestra_ excluded_from_ventral_border_of_external_mandibular_fenestra_by_anterior_extension_of_the_angular_,
		201 Surangular_and_angular_divided_by_posterior_extension_of_the_external_mandibular_fenestra /  absent_ present_,
		202 Posterior_end_of_the_surangular /  deep_ 'shallow, subequal to or shallower than angular ',
		203 Surangular /  deep_anteriorly_ 'strap-like ',
		204 Retroarticular_process_extends /  posteriorly_ posteroventrally_ posterolaterally,
		205 Metacarpal_I /  proportionately_broad_ 'long and slender, diameter 20% of length ',
		206 'Manual phalanx I-1' /  'longer than II-2 ' 'subequal to II-2 ' 'shorter than II-2 ',
		207 Ischiadic_peduncle_of_pubis_with_prominent_medial_fossa /  absent_ present_,
		208 'Ischium, obturator process located' /  distally_ at_midshaft_of_ischium_,
		209 Anterior_margin_of_obturator_process /  straight_or_convex_ distinctly_concave_,
		210 Accessory_trochanter_of_femur /  weakly_developed_ 'prominent, subrectangular flange or finger-like process ' forming_an_accessory_trochanteric_ridge,
		211 Metatarsal_III /  with_an_ovoid_or_subtriangular_cross_section_ 'anteroposteriorly flattened, with a concave posterior surface ',
		212 Paroccipital_process /  'elongate and slender, with dorsal and ventral edges nearly parallel' short_and_deep_with_convex_distal_end,
		213 Mandibular_articulation_surface /  as_long_as_ventral_end_of_quadrate 'twice or more as long as quadrate surface, allowing anteroposterior movement of mandible',
		214 'Sternum, distinct lateral xiphoid process posterior to costal margin' /  absent present,
		215 Anterior_edge_of_sternum /  grooved_for_reception_of_coracoids without_grooves,
		216 Deltopectoral_crest /  'large and distinct, proximal end of humerus quadrangular in anterior view' 'less pronounced, forming an arc rather than being quadrangular',
		217 Ischium /  'more than two-thirds of pubis length' 'two-thirds or less of pubis length',
		218 Lateral_ridge_of_femur /  absent_or_represented_only_by_faint_rugosity 'distinctly raised from shaft, mound-like',
		219 'Surangular, distinct groove on dorsal surface' /  present absent,
		220 'Vomer, position' /  level_with_other_palatal_elements ventral_to_other_palatal_elements,
		221 Calcaneum /  excludes_astragalus_from_reaching_lateral_margin_of_tarsus small_process_of_astragalus_protrudes_through_a_circular_opening_in_edge_of_calcaneum_to_reach_lateral_margin_of_tarsus,
		222 Depression_on_lateral_surface_of_dentary_immediately_anterior_to_external_mandibular_fenestra /  absent present,
		223 Groove_on_ventrolateral_edge_of_angular_to_receive_posteroventral_branch_of_dentary /  absent present,
		224 Posteroventral_branch_of_dentary_twisted_so_that_lateral_surface_of_branch_faces_somewhat_ventrally /  absent present,
		225 'Premaxilla, large, presumably pneumatic foramen at anteroventral corner of narial fossa' /  absent present,
		226 Accessory_opening_at_anterodorsal_extreme_of_snout /  absent present,
		227 Development_of_symphyseal_shelf_of_mandible /  'limited, anteroposterior length of mandibular symphysis (as measured on midline) less than 20% total anteroposterior length of mandible' 'intermediate, length of symphysis greater than 20% but less than 25% length of mandible' 'extensive, length of symphysis greater than 25% mandibular length',
		228 Prominent_flange_or_shelf_arising_from_lateral_surface_of_dentary /  absent_ present_,
		229 Base_of_retroarticular_process /  considerably_wider_mediolaterally_than_tall_dorsoventrally approximately_as_wide_as_tall considerably_taller_than_wide,
		230 'Posterior-most caudal vertebrae fused, forming a pygostyle-like structure' /  absent present,
		231 Humeral_shaft /  straight_or_nearly_straight_ strongly_bowed_laterally_,
		232 'Proximodorsal "lip" on manual unguals' /  'weak (i.e., continuous or nearly continuous with remainder of dorsal surface of ungual) and/or absent' 'prominent ("set off" from remainder of dorsal surface by distinct change in slope immediately distal to "lip")',
		233 'Pubic process of ischium, "hooked" anterodistal extension' /  absent_ present_,
		234 Posterodistal_margin_of_obturator_process /  straight 'distinctly concave, apex of obturator process angled distally',
		235 Proximolateral_edge_of_metatarsal_IV_attenuated_into_pointed_process /  absent present,
		236 Frontal_anteriorly_divided_by_slot_for_nasal_and_possibly_lacrimal /  absent present,
		237 Infradiapophyseal_infraprezygapophyseal_and_infrapostzygapophyseal_fossae_on_cervical_and_dorsocervical_vertebrae /  one_or_more_absent all_three_present,
		238 Ratio_of_the_length_of_the_metatarsus_to_the_length_of_the_tibia /  '<0.5' '>0.5',
		239 Tibia_ratio_of_the_transverse_width_of_the_distal_condyles_to_the_length /  0.20_or_greater '<0.20',
		240 Ratio_of_minimum_transverse_width_to_length_of_tarsometatarsus /  '>0.20' '<0.20',
		241 Fusion_of_distal_tarsals_III_and_IV_at_maturity /  absent present,
		242 '''Hook-like'' posterodorsal process of distal tarsal IV' /  absent present,
		243 'Tripartite posterior protuberance on proximal ends of metatarsals I, II, and III' /  absent present,
		244 anterior_margin_of_metatarsal_V_in_lateral_view /  straight_or_slightly_curved tightly_curved,
		245 concavity_on_posterior_surface_of_tarsometatarsus_in_cross_section /  absent_or_shallow prominent_and_deep,
		246 'Transverse groove between flexor tubercle and proximal articular surface of manual ungual I-2' /  absent present ; 
	MATRIX
	Herrerasaurus_ischigualastensis  000100-000000000000000000000000000000000000000000000000000000000000000000000000000001000000000000000000000001?0000000000100?0000101??000100000000-0000101000000000000100000?000?0000110010100??000??0000101??00??0000??00?1000?000000?00000?????000?00
	Velociraptor_mongoliensis        000200-0000001010010100101000100000000001000000000100001000000000000000000000000000000000110000000000001001010111101101011111-1101011120211000011011112020011100010010000000000?0000000011000?0000??0010000100000000010011?000?00000000000000???000000
	Archaeopteryx_lithographica      000?10-000000101101001100010001?1000-1110??0?1??0020????000????0000001?1???1000010-10000011-01000000-10100??001?00?110110010111001111111111011010-111020201?0100?1101200?0000?0?0?00000001000?0000??001?000000?0100100?111??00?00000?0000?00????000000
	Incisivosaurus_gauthieri_merged  100210?101000011?0111210011?01?00?00000?100010?0??200111?10?10?01??111?0101?2101110020??00011??11?1110011???011?0?1?0??1?2???????1????????0?001?111110?????????0??0?1200000000100????????0000100000000000000??????01??????00???01000?10????00???000?00
	Caudipteryx_zoui                 10?210-?01??0?1110?0?21?01?10???011000011100100???????????????????0????????0??1111??2???0001??????11??0220????010????0?1??11???1011?1010200?0012110110?021100???1000121??0???0??0?00?000000?000?00000000?01000?0010??0101????0?00000?0000000??????0000
	Avimimus_portentosus             ?0?????????0???????????????10110??1?-0021-101??00?101111?10???????????????0?1?0111???01?0???11000???-11?2100010?110??0???2?12100111?1?????00000?1110?10020101001111222100010000?0???????00??00?00????0??0000??0??1011??11110????????0?0?00100?1110000?
	Avimimus_nemegtensis             ?0?2???01???????011202??????01?0???????2110011100?10111101011011??????????0?2101?1?0????00????????????1?2?0???0??????0???2??21000??????????0001211100???2?10100111122?1?00100???????????000100100000?00??????????101???1?1??????0??0?00???1?0?1110000?
	Microvenator_celer               ????????????????????????????????????????????????????????????????????????????1111?2?0???12001????????????2???0?1?????????0????1?0011??1????0???1111?10?112?1011101????????0101???0011?????00??0000000?0??????0?1??1?????1?0??11????00??00????1?1???????
	Oviraptor_philoceratops          1???????????1?11?????21????????1??10000????0????????????????????????1?????????1?121022??00011???1??1???22???0?1????????????2???101101?212????????????????????????0?????0???001001000000??0??1?????????????0??0?????????0??11?0?0???0??00???0?????????0
	Rinchenia_mongoliensis           11102??0111110111???1211111111?11110100111000111111?11111-11?11111111211111111111210210110021111111110122111011?1010010102122101000???????011011111101????111111?0????1101?001011????????0011100000000000001????????1100??1110?0?0?0????0???0????????0
	Citipati_osmolskae               1120211111111011011112111111111111111001110111?1??11111??101111?1111121?1111111112102201100211111111101221110011???001010211210101101?110101?0021?0??01??111?????000??11011001011?01010001?1100000000000000100???0?01100101110?001000100?0?0100?00?0?0
	Zamyn_Khondt_oviraptorid         112021111111101111111211111111111111100111011111111111111-111111111112111111111112102201100111111111-112211101101010010102102101011011112101001210100111211111111000111101?001011?00000001?110?0000000000?01000??00011001?11???001?01?00000010????0?00
	Khaan_mckennai                   10201101?1111011?112121111111111?110000111000?111?111111???0??1?????1??????111111210210110011111111???1221110111???00?010201210101101011210?0001100001?1211111?1100011100110010010010100111110?000?001000001000100?011100?1?10101000?0000100101?000000
	Conchoraptor_gracilis            10101101111110111112121111111111111000011100?1111111?1111-11111111111211111111111?102101100110111111-1122111011?201001010112210111100111210100021000011121111111100011101?????????110???11?110???????????????0???0??1?001011?0?0000011?0??000???000000
	Machairasaurus_leptonychus       ????????????????????????????????????????????????????????????????????????????????????????????????????????2??????????????????????????0011??????????????????????????????????????????111110?????????????????????00?????????????????????????1?????????????0
	Nemegtomaia_barsboldi            11100101111110111111121111111111?11000010101011?111111?1???11?11111112111111111112102111100111111?11-1122111011?201????????????1????011????10002???00?1????11????000??10111101011?12?11??1111000000010000001000??0?01??11?11?1?1?0001?000??00?????0??0
	Heyuannia_huangi                 ??????????????????????????????????1???????????????????????????????????????????1??21021??1001????1???????21???1-12????1?????221?11000001?20???01?10100111?1???????000?????1?1?1011112?210111?????????0?00000100?1?0?011?00?1?11?0???0?00001??????000000
	Heyuannia_yanshini               ????????1???????????????11?????1?1100001110?0111111???111???11?1??111?1???11111112102?01100111111111-1122111011?201001010102210110000110000100121000011121111111100011?011?1010111121210111110000000000000010001000?1100001?1??0???0?000010?0000000000
	Gigantoraptor_erlianensis        ??????????????????????????????????????????????????????????????????????????11211112002011200111112?????1?2??????????0010?0??10?00000?11?1??1????????????1??1111111000?1???0001010000??????????0???0001001110100???0?????1?????110??112?10????????010?01
	Caenagnathasia_martinsoni        ????????????????????????????????????????????????????????????????????????????2101?1?????120??????????????2?100?1???1???????????????????????????????????????10?1???????????0001???0????????????0111111?1???????????1?????????????????0????????0?????????
	Citipes_elegans                  ???????????????????????????????????????????????????????????????????????????12101?1?0??11200???????1?????2?????????1?????????????????????????0??1??011????????????111?????0001???????????000??0111121?111??????????1??????????1????10??????1??11111101?
	Chirostenotes_pergracilis        ??????????????????????????????????????????????????????????????????????????1121011100201120011111211110122?1?01??111001010?1??10?????0????1??1111111101???1111111100112???00010100?000101000??01111211111111112?1121?1????01?1111??101??1000?1110010111
	Caenagnathus_collinsi            ??????????????????????????????????????????????????????????????????????????1121011100201120011111111110??2????????????1??????????????????????0?1110?10?10??1111111001?????00010100?0??????00??111112101111111??1??2???????01??010??201??1??????????1??0
	Anzu_wyliei                      ?1??10-1100?1100??????????????????0?0000???????1011??100?10??1??0?011?????112101110020112001111111?110122111011?1?10010102012100010????1210??1111?010110211111111001??1?000010100000??01000?0111112111011111??1112111101101?001010212011100?1?10?11010
	Hagryphus_giganteus              ???????????????????????????????????????????????????????????????????????????????????????????????????????????????????????????????????0010??????????????????????????????????????????000010??????????????????????2?????????????????????????1?????????????1
	Elmisaurus_rarus                 ????????????????????????????1?0?????????????????????????????????????????????2101?1?0????200?????????????2?????1?1?1??????2??2?1????001????????????????10??111????111?0?0?0001????000010?0????011112111??????111??21??????0???1????10???11?111111111011
	Nomingia_gobiensis               ????????????????????????????????????????????????????????????????????????????????????????????????????????????0?1?11100101021????????????????1111110010110011111111??????????????????????1?00???????????????????1112??????10??1????????1??10??1?1???????
	Epichirostenotes_curriei         ??????????01?010??????1??????????????????????????????110?10?1??0???????????????????????????????????????2??1???1?111??1???2?????????????????????????????021??????????????0??????????????1??????????????????????111??1????1???????????????10??0?????????
	Banji_long                       11?010-111???0111102121111111011??111001?????0??11?1111?????????1111121?0111??11?21021??000110??1?11??122?1???????????????????????????????????????????????????????????11111001011??????????110??????0?00000???????????????00?0?000?0???????0??????????
	Caudipteryx_dongi                ??????????????????????????????????????????????????????????????????????????????????????????????????????????????01?0?????????????0010?1?10200?011?11011000211?????100012????????????00?000000?????????????????01?101???0??1?????????????000000????00000?
	Jiangxisaurus_ganzhouensis       1??????????1?????????????11???????1?0001????????112?????1-1?????1?01121??011111112102111100111111?????122??10?11??1??1?????221?1110?0120????0?????1???????????????????1??110010111?2?????????100??0?0100000100??????11?0?????0011?00??00??????????????
	Nankangia_jiangxiensis           ???????????????????????????????????????????????????????????????????????????11101?2?0????000?????????????2?????1???1??1??0?0111001?????????01110110111111211111111????????1100??????????1?00??10?????0?0???1???0110?????01???1010??00??0?10??0?0???????
	Shixinggia_oblita                ??????????????????????????????????????????????????????????????????????????????????????????????????????????????1?2?1??1?????????????????????110000-000?????1????1?????????????????????????01???????????????????????????????????????????????????????????
	Wulatelong_gobiensis             11?02101?11?1?1???02121?111?1??1?1110001???00??11????????????????1111????????????????101????1??11?????12??????1???100????2??????????1??????1100?1111111121???????000?11???????????0??????011????????????000????1????110?101????????????0??00????????0?
	Yulong_mini                      102110-1110110110111121010111010?0100001110010?111110110???0????????0?????111111121022011001111111?1-?122?100?1????001?10??2??0000101?11110?110?100??0??1?1?0??110001110?11001011?11000?100110??????0?0000010???????1?????1110?01000??00???0????000?0?
	Huanansaurus_ganzhouensis        112021111111101101?11211111111111?110001110111?11100111?????1???11?11?????11111112102201100111111?????122?11011????????????????001101?112?????????????????????????????11011000011?01000????1?1?0????01000001?0?????01??0??1??011??101?01???00???????00
	Tongtianlong_limosus             102021111111101?011212111111101111110001100001111?21110?????011?????1?????1111011210210110011011??????122111001??01?01??0?02?1001?0???????01??????????1121??????1000?111010001011??????01??111??????01000001???10?101?10??1?100010001?0??00000??0??000
	Corythoraptor_jacobsi            1121111111111001???21211111?1??01?11000???????????2?1???????????????1?????111111?2102???0001??????1???122111011?111??1???2?????001101?11100110111110111121111111?1001111?11001011001010000011100000001000?0?00?1000????110???0110110??01010000?1000000
	Apatoraptor_pennatus             ?????????????????????????????????????????????????????????????????????0?1???121011100201120011111111110??21100111?????????2?1211001001120211???1110????????111101?????????00010100000?10??????01?11?11111111110???2??1101?01??011??101?01????1????????0
	Oksoko_avarsan                   11?211101111100101001211111111001100000111000111012001110101111111111???0011111112102211100111111??1-1122111011111100101020121010000112020010012100001112111110111001011110101011112-11011011000000001000011000100001100001010100000110001001000000000
	Anomalipes_zhaoi                 ??????????????????????????????????????????????????????????????????????????????????????????????????????????????????????????????????????????????????????????1111???001?0???????????????????????????????????????????21??????1???????????????????01?????0?
	CM_96523                         ??????????????????????????????????????????????????????????????????????????????????????????????????????????????????????????????????????????????????????????1111111101?2??????????????????0????????????????????????21??????0??1?????????????1??1100?1?1?

;

END;
BEGIN ASSUMPTIONS;
	TYPESET * UNTITLED   =  unord:  1- 246;

END;

BEGIN MESQUITECHARMODELS;
	ProbModelSet * UNTITLED   =  'Mk1 (est.)':  1- 246;
END;

Begin MESQUITE;
		MESQUITESCRIPTVERSION 2;
		TITLE AUTO;
		tell ProjectCoordinator;
		timeSaved 1687209090359;
		getEmployee #mesquite.minimal.ManageTaxa.ManageTaxa;
		tell It;
			setID 0 5431530645276367245;
		endTell;
		getEmployee #mesquite.charMatrices.ManageCharacters.ManageCharacters;
		tell It;
			setID 0 4224027771961389606;
			mqVersion 361;
			checksumv 0 3 2052811656 null  getNumChars 246 numChars 246 getNumTaxa 42 numTaxa 42   short true   bits 7   states 7   sumSquaresStatesOnly 17105.0 sumSquares 17105.0 longCompressibleToShort false usingShortMatrix true   NumFiles 1 NumMatrices 1;
			mqVersion;
		endTell;
		getWindow;
		tell It;
			suppress;
			setResourcesState false false 224;
			setPopoutState 300;
			setExplanationSize 0;
			setAnnotationSize 0;
			setFontIncAnnot 0;
			setFontIncExp 0;
			setSize 1684 1167;
			setLocation 294 23;
			setFont SanSerif;
			setFontSize 10;
			getToolPalette;
			tell It;
			endTell;
			desuppress;
		endTell;
		getEmployee  #mesquite.charMatrices.BasicDataWindowCoord.BasicDataWindowCoord;
		tell It;
			showDataWindow #4224027771961389606 #mesquite.charMatrices.BasicDataWindowMaker.BasicDataWindowMaker;
			tell It;
				getWindow;
				tell It;
					setExplanationSize 30;
					setAnnotationSize 20;
					setFontIncAnnot 0;
					setFontIncExp 0;
					setSize 1460 1095;
					setLocation 294 23;
					setFont SanSerif;
					setFontSize 10;
					getToolPalette;
					tell It;
						setTool mesquite.charMatrices.BasicDataWindowMaker.BasicDataWindow.arrow;
					endTell;
					setActive;
					setTool mesquite.charMatrices.BasicDataWindowMaker.BasicDataWindow.arrow;
					colorCells  #mesquite.charMatrices.NoColor.NoColor;
					colorRowNames  #mesquite.charMatrices.TaxonGroupColor.TaxonGroupColor;
					colorColumnNames  #mesquite.charMatrices.CharGroupColor.CharGroupColor;
					colorText  #mesquite.charMatrices.NoColor.NoColor;
					setBackground White;
					toggleShowNames on;
					toggleShowTaxonNames on;
					toggleTight off;
					toggleThinRows off;
					toggleShowChanges on;
					toggleSeparateLines off;
					toggleShowStates on;
					toggleReduceCellBorders off;
					toggleAutoWCharNames on;
					toggleAutoTaxonNames off;
					toggleShowDefaultCharNames off;
					toggleConstrainCW on;
					toggleBirdsEye off;
					toggleShowPaleGrid off;
					toggleShowPaleCellColors off;
					toggleShowPaleExcluded off;
					togglePaleInapplicable on;
					togglePaleMissing off;
					toggleShowBoldCellText off;
					toggleAllowAutosize on;
					toggleColorsPanel off;
					toggleDiagonal on;
					setDiagonalHeight 80;
					toggleLinkedScrolling on;
					toggleScrollLinkedTables off;
				endTell;
				showWindow;
				getWindow;
				tell It;
					forceAutosize;
				endTell;
				getEmployee #mesquite.charMatrices.AlterData.AlterData;
				tell It;
					toggleBySubmenus off;
				endTell;
				getEmployee #mesquite.charMatrices.ColorByState.ColorByState;
				tell It;
					setStateLimit 9;
					toggleUniformMaximum on;
				endTell;
				getEmployee #mesquite.charMatrices.ColorCells.ColorCells;
				tell It;
					setColor Red;
					removeColor off;
				endTell;
				getEmployee #mesquite.categ.StateNamesStrip.StateNamesStrip;
				tell It;
					showStrip off;
				endTell;
				getEmployee #mesquite.charMatrices.AnnotPanel.AnnotPanel;
				tell It;
					togglePanel off;
				endTell;
				getEmployee #mesquite.charMatrices.CharReferenceStrip.CharReferenceStrip;
				tell It;
					showStrip off;
				endTell;
				getEmployee #mesquite.charMatrices.QuickKeySelector.QuickKeySelector;
				tell It;
					autotabOff;
				endTell;
				getEmployee #mesquite.charMatrices.SelSummaryStrip.SelSummaryStrip;
				tell It;
					showStrip off;
				endTell;
				getEmployee #mesquite.categ.SmallStateNamesEditor.SmallStateNamesEditor;
				tell It;
					panelOpen true;
				endTell;
			endTell;
		endTell;
		endTell;
end;
