# Supplementary material for: A new oviraptorosaur (Dinosauria: Theropoda) from the end-Maastrichtian Hell Creek Formation of North America
Source: PLoS One. 2024 Jan 24;19(1):e0294901. doi: 10.1371/journal.pone.0294901 (PMC10807829; doi:10.1371/journal.pone.0294901)
Supplement: S2 File — (TNT) [file pone.0294901.s002.tnt]

xread
246 42
Herrerasaurus_ischigualastensis	000100-000000000000000000000000000000000000000000000000000000000000000000000000000001000000000000000000000001?0000000000100?0000101??000100000000-0000101000000000000100000?000?0000110010100??000??0000101??00??0000??00?1000?000000?00000?????000?00
Velociraptor_mongoliensis	000200-0000001010010100101000100000000001000000000100001000000000000000000000000000000000110000000000001001010111101101011111-1101011120211000011011112020011100010010000000000?0000000011000?0000??0010000100000000010011?000?00000000000000???000000
Archaeopteryx_lithographica	000?10-000000101101001100010001?1000-1110??0?1??0020????000????0000001?1???1000010-10000011-01000000-10100??001?00?110110010111001111111111011010-111020201?0100?1101200?0000?0?0?00000001000?0000??001?000000?0100100?111??00?00000?0000?00????000000
Incisivosaurus_gauthieri_merged	100210?101000011?0111210011?01?00?00000?100010?0??200111?10?10?01??111?0101?2101110020??00011??11?1110011???011?0?1?0??1?2???????1????????0?001?111110?????????0??0?1200000000100????????0000100000000000000??????01??????00???01000?10????00???000?00
Caudipteryx_zoui	10?210-?01??0?1110?0?21?01?10???011000011100100???????????????????0????????0??1111??2???0001??????11??0220????010????0?1??11???1011?1010200?0012110110?021100???1000121??0???0??0?00?000000?000?00000000?01000?0010??0101????0?00000?0000000??????0000
Avimimus_portentosus	?0?????????0???????????????10110??1?-0021-101??00?101111?10???????????????0?1?0111???01?0???11000???-11?2100010?110??0???2?12100111?1?????00000?1110?10020101001111222100010000?0???????00??00?00????0??0000??0??1011??11110????????0?0?00100?1110000?
Avimimus_nemegtensis	?0?2???01???????011202??????01?0???????2110011100?10111101011011??????????0?2101?1?0????00????????????1?2?0???0??????0???2??21000??????????0001211100???2?10100111122?1?00100???????????000100100000?00??????????101???1?1??????0??0?00???1?0?1110000?
Microvenator_celer	????????????????????????????????????????????????????????????????????????????1111?2?0???12001????????????2???0?1?????????0????1?0011??1????0???1111?10?112?1011101????????0101???0011?????00??0000000?0??????0?1??1?????1?0??11????00??00????1?1???????
Oviraptor_philoceratops	1???????????1?11?????21????????1??10000????0????????????????????????1?????????1?121022??00011???1??1???22???0?1????????????2???101101?212????????????????????????0?????0???001001000000??0??1?????????????0??0?????????0??11?0?0???0??00???0?????????0
Rinchenia_mongoliensis	11102??0111110111???1211111111?11110100111000111111?11111-11?11111111211111111111210210110021111111110122111011?1010010102122101000???????011011111101????111111?0????1101?001011????????0011100000000000001????????1100??1110?0?0?0????0???0????????0
Citipati_osmolskae	1120211111111011011112111111111111111001110111?1??11111??101111?1111121?1111111112102201100211111111101221110011???001010211210101101?110101?0021?0??01??111?????000??11011001011?01010001?1100000000000000100???0?01100101110?001000100?0?0100?00?0?0
Zamyn_Khondt_oviraptorid	112021111111101111111211111111111111100111011111111111111-111111111112111111111112102201100111111111-112211101101010010102102101011011112101001210100111211111111000111101?001011?00000001?110?0000000000?01000??00011001?11???001?01?00000010????0?00
Khaan_mckennai	10201101?1111011?112121111111111?110000111000?111?111111???0??1?????1??????111111210210110011111111???1221110111???00?010201210101101011210?0001100001?1211111?1100011100110010010010100111110?000?001000001000100?011100?1?10101000?0000100101?000000
Conchoraptor_gracilis	10101101111110111112121111111111111000011100?1111111?1111-11111111111211111111111?102101100110111111-1122111011?201001010112210111100111210100021000011121111111100011101?????????110???11?110???????????????0???0??1?001011?0?0000011?0??000???000000
Machairasaurus_leptonychus	????????????????????????????????????????????????????????????????????????????????????????????????????????2??????????????????????????0011??????????????????????????????????????????111110?????????????????????00?????????????????????????1?????????????0
Nemegtomaia_barsboldi	11100101111110111111121111111111?11000010101011?111111?1???11?11111112111111111112102111100111111?11-1122111011?201????????????1????011????10002???00?1????11????000??10111101011?12?11??1111000000010000001000??0?01??11?11?1?1?0001?000??00?????0??0
Heyuannia_huangi	??????????????????????????????????1???????????????????????????????????????????1??21021??1001????1???????21???1-12????1?????221?11000001?20???01?10100111?1???????000?????1?1?1011112?210111?????????0?00000100?1?0?011?00?1?11?0???0?00001??????000000
Heyuannia_yanshini	????????1???????????????11?????1?1100001110?0111111???111???11?1??111?1???11111112102?01100111111111-1122111011?201001010102210110000110000100121000011121111111100011?011?1010111121210111110000000000000010001000?1100001?1??0???0?000010?0000000000
Gigantoraptor_erlianensis	??????????????????????????????????????????????????????????????????????????11211112002011200111112?????1?2??????????0010?0??10?00000?11?1??1????????????1??1111111000?1???0001010000??????????0???0001001110100???0?????1?????110??112?10????????010?01
Caenagnathasia_martinsoni	????????????????????????????????????????????????????????????????????????????2101?1?????120??????????????2?100?1???1???????????????????????????????????????10?1???????????0001???0????????????0111111?1???????????1?????????????????0????????0?????????
Citipes_elegans	???????????????????????????????????????????????????????????????????????????12101?1?0??11200???????1?????2?????????1?????????????????????????0??1??011????????????111?????0001???????????000??0111121?111??????????1??????????1????10??????1??11111101?
Chirostenotes_pergracilis	??????????????????????????????????????????????????????????????????????????1121011100201120011111211110122?1?01??111001010?1??10?????0????1??1111111101???1111111100112???00010100?000101000??01111211111111112?1121?1????01?1111??101??1000?1110010111
Caenagnathus_collinsi	??????????????????????????????????????????????????????????????????????????1121011100201120011111111110??2????????????1??????????????????????0?1110?10?10??1111111001?????00010100?0??????00??111112101111111??1??2???????01??010??201??1??????????1??0
Anzu_wyliei	?1??10-1100?1100??????????????????0?0000???????1011??100?10??1??0?011?????112101110020112001111111?110122111011?1?10010102012100010????1210??1111?010110211111111001??1?000010100000??01000?0111112111011111??1112111101101?001010212011100?1?10?11010
Hagryphus_giganteus	???????????????????????????????????????????????????????????????????????????????????????????????????????????????????????????????????0010??????????????????????????????????????????000010??????????????????????2?????????????????????????1?????????????1
Elmisaurus_rarus	????????????????????????????1?0?????????????????????????????????????????????2101?1?0????200?????????????2?????1?1?1??????2??2?1????001????????????????10??111????111?0?0?0001????000010?0????011112111??????111??21??????0???1????10???11?111111111011
Nomingia_gobiensis	????????????????????????????????????????????????????????????????????????????????????????????????????????????0?1?11100101021????????????????1111110010110011111111??????????????????????1?00???????????????????1112??????10??1????????1??10??1?1???????
Epichirostenotes_curriei	??????????01?010??????1??????????????????????????????110?10?1??0???????????????????????????????????????2??1???1?111??1???2?????????????????????????????021??????????????0??????????????1??????????????????????111??1????1???????????????10??0?????????
Banji_long	11?010-111???0111102121111111011??111001?????0??11?1111?????????1111121?0111??11?21021??000110??1?11??122?1???????????????????????????????????????????????????????????11111001011??????????110??????0?00000???????????????00?0?000?0???????0??????????
Caudipteryx_dongi	??????????????????????????????????????????????????????????????????????????????????????????????????????????????01?0?????????????0010?1?10200?011?11011000211?????100012????????????00?000000?????????????????01?101???0??1?????????????000000????00000?
Jiangxisaurus_ganzhouensis	1??????????1?????????????11???????1?0001????????112?????1-1?????1?01121??011111112102111100111111?????122??10?11??1??1?????221?1110?0120????0?????1???????????????????1??110010111?2?????????100??0?0100000100??????11?0?????0011?00??00??????????????
Nankangia_jiangxiensis	???????????????????????????????????????????????????????????????????????????11101?2?0????000?????????????2?????1???1??1??0?0111001?????????01110110111111211111111????????1100??????????1?00??10?????0?0???1???0110?????01???1010??00??0?10??0?0???????
Shixinggia_oblita	??????????????????????????????????????????????????????????????????????????????????????????????????????????????1?2?1??1?????????????????????110000-000?????1????1?????????????????????????01???????????????????????????????????????????????????????????
Wulatelong_gobiensis	11?02101?11?1?1???02121?111?1??1?1110001???00??11????????????????1111????????????????101????1??11?????12??????1???100????2??????????1??????1100?1111111121???????000?11???????????0??????011????????????000????1????110?101????????????0??00????????0?
Yulong_mini	102110-1110110110111121010111010?0100001110010?111110110???0????????0?????111111121022011001111111?1-?122?100?1????001?10??2??0000101?11110?110?100??0??1?1?0??110001110?11001011?11000?100110??????0?0000010???????1?????1110?01000??00???0????000?0?
Huanansaurus_ganzhouensis	112021111111101101?11211111111111?110001110111?11100111?????1???11?11?????11111112102201100111111?????122?11011????????????????001101?112?????????????????????????????11011000011?01000????1?1?0????01000001?0?????01??0??1??011??101?01???00???????00
Tongtianlong_limosus	102021111111101?011212111111101111110001100001111?21110?????011?????1?????1111011210210110011011??????122111001??01?01??0?02?1001?0???????01??????????1121??????1000?111010001011??????01??111??????01000001???10?101?10??1?100010001?0??00000??0??000
Corythoraptor_jacobsi	1121111111111001???21211111?1??01?11000???????????2?1???????????????1?????111111?2102???0001??????1???122111011?111??1???2?????001101?11100110111110111121111111?1001111?11001011001010000011100000001000?0?00?1000????110???0110110??01010000?1000000
Apatoraptor_pennatus	?????????????????????????????????????????????????????????????????????0?1???121011100201120011111111110??21100111?????????2?1211001001120211???1110????????111101?????????00010100000?10??????01?11?11111111110???2??1101?01??011??101?01????1????????0
Oksoko_avarsan	11?211101111100101001211111111001100000111000111012001110101111111111???0011111112102211100111111??1-1122111011111100101020121010000112020010012100001112111110111001011110101011112-11011011000000001000011000100001100001010100000110001001000000000
Anomalipes_zhaoi	??????????????????????????????????????????????????????????????????????????????????????????????????????????????????????????????????????????????????????????1111???001?0???????????????????????????????????????????21??????1???????????????????01?????0?
CM_96523	??????????????????????????????????????????????????????????????????????????????????????????????????????????????????????????????????????????????????????????1111111101?2??????????????????0????????????????????????21??????0??1?????????????1??1100?1?1?
;

cnames
{0 Ratio_of_the_preorbital_skull_length_to_the_basal_skull_length 0.6_or_more_ less_than_0.6;
{1 Pneumatized_crest-like_prominence_on_the_skull_roof absent_ present_;
{2 Ratio_of_the_width_(across_premaxilla-maxilla_suture)_of_the_snout_to_its_length less_than_0.3_ 0.3-0.4_ more_than_0.4_;
{3 Ratio_of_the_length_of_the_tomial_margin_of_the_premaxilla_to_the_premaxilla_height_(ventral_to_the_external_naris) 1.0-1.4_ more_than_1.7_ 0.7_or_less_;
{4 Inclination_of_the_anteroventral_margin_of_the_premaxilla_relative_to_the_horizontally_positioned_ventral_margin_of_the_jugal vertical_ posterodorsal_ anterodorsal_;
{5 Ventral_projection_of_the_premaxilla_below_the_ventral_margin_of_the_maxilla absent_ present;
{6 Ventral_projection_of_the_premaxilla_below_ventral_margin_of_maxilla small_ significant;
{7 Share_of_the_premaxilla_(ventral)_in_the_basal_skull_length 0.10_or_less_ 0.12_or_more_;
{8 Pneumatization_of_the_premaxilla absent_ present_;
{9 Ratio_of_the_length_of_the_maxilla_(in_lateral_view)_to_the_basal_skull_length 0.4-0.7_ less_than_0.4_;
{10 Subantorbital_portion_of_the_maxilla not_inset_medially_ inset_medially_;
{11 Palatal_shelf_of_the_maxilla_with_two_longitudinal_ridges_and_a_tooth-like_ventral_process absent_ present_;
{12 Ventral_margins_of_maxilla_and_jugal margins_form_a_straight_line_ the_ventral_margin_of_the_maxilla_slopes_anteroventrally,_its_longitudinal_axis_at_an_angle_of_ca._120???_to_the_longitudinal_axis_of_the_jugal_;
{13 Rim_around_antorbital_fossa well_pronounced_ poorly_delimited_;
{14 Antorbital_fossa bordered_anteriorly_by_the_maxilla_ bordered_anteriorly_by_the_premaxilla_;
{15 Accessory_maxillary_fenestrae absent_ at_least_one_accessory_fenestra_present_;
{16 Nasal_along_midline longer_than_frontal_ shorter_than_or_as_long_as_the_frontal_;
{17 Nasals separate_ fused_;
{18 Subnarial_process_of_the_nasal long_ short_;
{19 Shape_of_the_narial_opening longitudinally_oval_ teardrop-shaped,_slightly_longer_than_wide_ much_longer_than_wide_;
{20 Nasal_recesses absent_ present_;
{21 External_naris_position_relative_to_the_antorbital_fossa naris_and_fossa_widely_separated_ posterior_margin_of_the_naris_reaching_the_fossa_ overlapping_anterodorsally_most_of_the_fossa_;
{22 Ventral_margin_of_the_external_naris at_the_level_of_the_maxilla_ dorsal_to_the_maxilla_;
{23 Prefrontal present_ absent_or_fused_with_the_lacrimal_;
{24 Lacrimal_shaft not_projecting_outward_beyond_the_orbital_plane_and_lateral_surface_of_the_snout_ the_middle_part_of_the_shaft_projecting_laterally_to_form_a_flattened_transverse_bar_in_front_of_the_eye_;
{25 Lacrimal_recesses absent_ present_;
{26 Ratio_of_the_length_of_the_orbit_to_the_length_of_the_antorbital_fossa 0.7-0.9_ 1.2_or_more_;
{27 Ratio_of_the_length_of_the_parietal_to_the_length_of_the_frontal 0.6_or_less_ 1.0_or_more_;
{28 Pneumatization_of_the_skull_roof_bones absent_ present_;
{29 Sagittal_crest_along_the_interparietal_contact absent_ present_;
{30 Supratemporal_fossa invading_the_frontal_ not_invading_the_frontal_;
{31 Infratemporal_fenestra dorsoventrally_elongate,_narrow_anteroposteriorly_ subquadrate,_its_anteroposterior_length_comparable_to_the_orbital_length_;
{32 Pneumatization_of_the_squamosal absent_ present_;
{33 Cotyle-like_incision_on_the_ventrolateral_margin_of_the_squamosal_(for_reception_of_the_dorsal_end_of_the_ascending_process_of_the_quadratojugal) absent_ present_;
{34 Ventral_ramus_of_the_jugal deep_dorsoventrally_and_flattened_lateromedially_ shallow_dorsoventrally_or_rod-shaped_;
{35 Jugal_process_of_the_postorbital not_extending_ventrally_below_two-thirds_of_the_orbit_height_ long,_extending_ventrally_close_to_the_base_of_the_postorbital_process_of_the_jugal_;
{36 Postorbital_process_of_the_jugal posterodorsally_inclined_ perpendicular_to_the_ventral_ramus_of_the_jugal_;
{37 Postorbital_process_of_the_jugal present_ absent_;
{38 Jugal-postorbital_contact present_ absent_;
{39 Quadratojugal_process_of_the_jugal_in_lateral_view forked_ not_forked_ fused_with_the_quadratojugal_;
{40 Quadratojugal-squamosal_contact absent_ present_;
{41 Ascending_(squamosal)_process_of_the_quadratojugal bordering_ca._the_ventral_half,_or_less,_of_the_infratemporal_fenestra_ bordering_the_ventral_two-thirds_or_more_of_the_infratemporal_fenestra_;
{42 Ascending_(squamosal)_process_of_the_quadratojugal present_ absent_;
{43 Angle_between_the_ascending_and_jugal_processes_of_the_quadratojugal ca._90???_ less_than_90???_;
{44 Quadrate_process_of_the_quadratojugal well_developed,_extending_posteriorly_or_posteroventrally_beyond_the_posterior_margin_of_the_ascending_process_ not_extending_beyond_the_posterior_margin_of_the_ascending_process_;
{45 Dorsal_part_of_the_quadrate erect_ bent_backward_;
{46 Otic_process_of_the_quadrate articulating_only_with_the_squamosal_ articulating_with_the_squamosal_and_the_lateral_wall_of_the_braincase_;
{47 Pneumatization_of_the_quadrate absent_ present_;
{48 Lateral_accessory_process_on_the_distal_end_of_the_quadrate_for_articulation_with_the_quadratojugal absent_ present_;
{49 Lateral_cotyle_for_the_quadratojugal_on_the_quadrate absent_ present_;
{50 Mandibular_condyles_of_quadrate posterior_to_the_occipital_condyle_ in_the_same_vertical_plane_as_the_occipital_condyle_ anterior_to_the_occipital_condyle_;
{51 Nuchal_transverse_crest pronounced_ not_pronounced_;
{52 Occiput_position_in_relation_to_the_ventral_margin_of_the_jugal-quadratojugal_bar about_perpendicular_ inclined_anterodorsally_;
{53 Paroccipital_process directed_laterally_ directed_ventrally_;
{54 Foramen_magnum smaller_than_or_equal_in_size_to_the_occipital_condyle_ larger_than_the_occipital_condyle_;
{55 Basal_tubera modestly_pronounced_ well_developed,_widely_separated_;
{56 Pneumatization_of_the_basisphenoid weak_or_absent_ extensive_;
{57 Basipterygoid_processes well_developed_ strongly_reduced_;
{58 Basipterygoid_processes present_ absent_;
{59 Parasphenoid_rostrum horizontal_or_anterodorsally_directed_ sloping_anteroventrally_;
{60 Depression_in_the_periotic_region absent_ present_;
{61 Pneumatization_of_the_periotic_region absent_or_weak_ extensive_;
{62 Quadrate_ramus_of_the_pterygoid distant_from_the_braincase_wall_ overlapping_the_braincase_;
{63 Pterygoid_basal_process_for_contact_with_the_basisphenoid absent_ present_;
{64 Ectopterygoid_position lateral_to_the_pterygoid_ anterior_to_the_pterygoid_;
{65 Ectopterygoid_contacts_with_the_maxilla_and_lacrimal absent_ present_;
{66 Ectopterygoid short_anteroposteriorly_with_a_hook-like_jugal_process_ elongate,_shaped_like_a_Viking_ship,_without_a_hook-like_process_;
{67 Massive_pterygoid-ectopterygoid_longitudinal_bar absent_ present_;
{68 Palate_extending_below_the_cheek_margin absent_ present_;
{69 Palatine tetraradiate_or_trapezoidal_ triradiate,_without_a_jugal_process_ developed_in_horizontal,_longitudinal,_and_transverse_planes_perpendicular_to_each_other_;
{70 Pterygoid_wing_of_the_palatine dorsal_to_the_pterygoid_ ventral_to_the_pterygoid_;
{71 Maxillary_process_of_the_palatine shorter_than_the_vomeral_process_ longer_than_the_vomeral_process_;
{72 Vomer distant_from_the_parasphenoid_rostrum_ approaching_or_in_contact_with_the_parasphenoid_rostrum_;
{73 Suborbital_(ectopterygoid-palatine)_fenestra well_developed_ closed_or_reduced_;
{74 Jaw_joint distant_from_the_midline_of_the_skull_ close_to_the_skull_midline_;
{75 Movable_intramandibular_joint present_ suppressed_;
{76 Mandibular_symphysis loose_ tightly_sutured_ fused_;
{77 Extended_symphyseal_shelf_at_the_mandibular_symphysis absent_ present_;
{78 Downturned_symphyseal_portion_of_the_dentary absent_ present_;
{79 U-shaped_mandibular_symphysis absent_ present_;
{80 Ratio_of_the_length_of_the_retroarticular_process_to_the_total_mandibular_length less_than_0.05_or_the_process_absent_ ca._0.10_;
{81 Dentary elongate_ proportionally_short_and_deep,_with_maximum_depth_of_dentary_between_25%_and_50%_of_dentary_length_(with_length_measured_from_the_tip_of_the_jaw_to_the_end_of_the_posterodorsal_process)_ extremely_short_and_deep,_with_maximum_depth_50%_or_more_of_dentary_length_;
{82 Ratio_of_the_height_of_the_external_mandibular_fenestra_to_the_length_of_the_fenestra 0.2-0.5_ 0.7-1.0_;
{83 External_mandibular_fenestra present_ absent_;
{84 Ratio_of_the_length_of_the_external_mandibular_fenestra_to_total_mandibular_length 0.15-0.20_ not_more_than_0.10_or_fenestra_absent_ 0.25_or_more_;
{85 Process_of_the_surangular_dividing_the_external_mandibular_fenestra absent_ short_and_broad elongate_and_spike-like;
{86 Co-ossification_of_the_articular_with_the_surangular absent_ present_;
{87 Mandibular_rami_in_dorsal_view straight_ laterally_bowed_at_midlength_;
{88 Anterodorsal_margin_of_dentary_in_lateral_view straight_ concave_ broadly_concave_;
{89 Posterior_margin_of_the_dentary incised,_producing_two_posterior_processes_ oblique_;
{90 Posterodorsal_process_of_the_dentary_long_and_shallow present_ absent_;
{91 Posteroventral_process_of_the_dentary short,_not_extending_past_the_midpoint_of_the_external_mandibular_fenestra shallow_and_long,_extending_to_or_close_to_the_posterior_end_of_the_external_mandibular_fenestra extending_far_past_the_posterior_end_of_the_external_mandibular_fenestra;
{92 Coronoid_process posteriorly_positioned_and_vertically_projected_ anteriorly_positioned,_near_the_midpoint_of_the_jaw,_with_a_medially_hooked_apex_;
{93 Surangular_foramen present_ absent_;
{94 Mandibular_articular_facet_for_the_quadrate comprising_the_surangular_and_the_articular_ formed_exclusively_of_the_articular_;
{95 Mandibular_articular_facet_for_the_quadrate with_one_or_two_cotyles_ convex_in_lateral_view,_transversely_wide_;
{96 Position_of_the_quadrate_articular_surface_relative_to_the_level_of_the_adjoining_dorsal_margin_of_the_mandibular_ramus ventral moderately_elevated,_quadrate_articulation_grades_smoothly_into_remainder_of_mandible highly_elevated,_anterior_and_posterior_margins_of_quadrate_articulation_at_nearly_right_angles_to_remainder_of_mandible;
{97 Anterior_part_of_the_prearticular deep,_approaching_the_dorsal_margin_of_the_mandible_ shallow,_strap-like,_not_approaching_the_dorsal_mandibular_margin_;
{98 Splenial subtriangular,_approaching_the_dorsal_mandibular_margin_ strap-like,_shallow,_not_approaching_the_margin_;
{99 Mandibular_adductor_fossa anteriorly_delimited,_occupying_the_posterior_part_of_the_mandible_ large,_anteriorly_and_dorsally_extended,_not_delimited_anteriorly_;
{100 Coronoid_bone well_developed_ strongly_reduced_;
{101 Coronoid_bone present_ absent_;
{102 Premaxillary_teeth present_ absent_;
{103 Maxillary_tooth_row extends_at_least_to_the_level_of_the_preorbital_bar_ does_not_reach_the_level_of_the_preorbital_bar_ maxillary_teeth_absent_;
{104 Dentary_teeth present_ absent_from_tip_of_jaw_but_present_posteriorly_ absent_;
{105 Number_of_cervicals_(excluding_cervicodorsal) not_more_than_10_ more_than_10_;
{106 Anterior_articular_facets_of_the_centra_in_the_anterior_postaxial_cervicals not_inclined_or_only_slightly_inclined_ strongly_inclined_posteroventrally,_almost_continuous_with_the_ventral_surfaces_of_the_centra_;
{107 Centra_of_the_anterior_cervicals not_extending_posteriorly_beyond_their_respective_neural_arches_ extending_posteriorly_beyond_their_respective_neural_arches_;
{108 Epipophyses_on_the_postaxial_cervicals in_the_form_of_a_low_crest_or_rugosity_ prong-shaped_;
{109 Shafts_of_cervical_ribs longer_than_their_respective_centra_ not_longer_than_their_respective_centra_;
{110 Lateral_pneumatic_fossae_("pleurocoels")_on_the_dorsal_centra absent_ present_;
{111 Ossified_uncinate_processes_on_the_dorsal_ribs absent_ present_;
{112 Number_of_vertebrae_included_in_the_synsacrum_in_adults not_more_than_5_ 6_ 7-8_;
{113 Sacral_spines_in_adults unfused_ fused_;
{114 Lateral_pneumatic_fossae_on_the_sacral_centra absent_ present_;
{115 Transition_point_on_the_caudals absent_ present_;
{116 Number_of_caudals_with_transverse_processes 15_or_more_ fewer_than_15_;
{117 Lateral_pneumatic_fossae_on_the_caudal_centra absent_ present_at_least_in_the_anterior_part_of_the_tail_;
{118 Neural_spines_confined_to at_least_23_anterior_caudals_ at_most_16_anterior_caudals_;
{119 Number_of_caudals more_than_35_ 30_or_fewer_;
{120 Posterior_caudal_prezygapophyses overlapping_less_than_half_of_the_centrum_of_the_preceding_vertebra_ overlapping_at_least_half_of_the_centrum_of_the_preceding_vertebra__;
{121 Hypapophyses_in_the_cervicodorsal_vertebral_region absent_ small_ prominent_;
{122 Posterior_hemal_arches deeper_than_long_ longer_than_deep_;
{123 Ratio_of_the_length_of_the_scapula_to_the_length_of_the_humerus 0.8-1.1_ 1.2_or_more_ 0.7_or_less_;
{124 Acromion projecting_dorsally_ projecting_anteriorly_ everted_laterally_;
{125 Posteroventral_process_of_the_coracoid absent_or_short,_not_extending_beyond_the_glenoid_diameter_ long,_posteroventrally_extending_beyond_the_glenoid_;
{126 Orientation_of_the_glenoid_on_the_pectoral_girdle posteroventral_ lateral_;
{127 Deltopectoral_crest low,_its_width_equal_to,_or_smaller_than,_the_shaft_diameter_ expanded,_wider_than_the_shaft_diameter_;
{128 Extent_of_the_deltopectoral_crest_(measured_from_the_humeral_head_to_the_apex) about_the_proximal_third_of_the_humerus_length_or_less_ ca._40%-50%_of_the_humerus_length_;
{129 Shaft_of_the_ulna straight_ bowed,_convex_posteriorly_;
{130 Ratio_of_the_length_of_the_radius_to_the_length_of_the_humerus 0.80_or_less_ 0.85_or_more_;
{131 Combined_length_of_manual_phalanges_III-1_and_III-2 greater_than_the_length_of_phalanx_III-3_ less_than_or_equal_to_the_length_of_phalanx_III-3_;
{132 Ratio_of_the_length_of_metacarpal_I_to_the_length_of_metacarpal_II 0.5_or_more_ less_than_0.5_;
{133 Proximal_margin_of_metacarpal_I_in_dorsal_view straight,_horizontal_ angled_due_to_a_medial_extent_of_carpal_trochlea_;
{134 Metacarpal_II_relative_to_metacarpal_III shorter_ longer_ subequal_;
{135 Ratio_of_the_length_of_metacarpal_II_to_the_length_of_the_humerus 0.4_or_less more_than_0.4_;
{136 Ratio_of_the_length_of_the_manus_to_the_length_of_the_humerus_plus_the_radius 0.50-0.65_ more_than_0.65_ less_than_0.50_;
{137 Ratio_of_the_length_of_the_manus_to_the_length_of_the_femur 0.3-0.6 more_than_0.7;
{138 Ratio_of_the_length_of_the_humerus_to_the_length_of_the_femur 0.50-0.69_ 0.70_or_more_;
{139 Dorsal_margins_of_opposite_iliac_blades well_separated_from_each_other_ close_to_or_contacting_each_other_along_their_medial_sections_;
{140 Dorsal_margin_of_the_ilium_along_the_central_portion_of_the_blade straight_ arched_;
{141 Preacetabular_process_of_the_ilium_relative_to_the_postacetabular_process_(lengths_measured_from_the_center_of_the_acetabulum) shorter_or_equal_ longer_;
{142 Preacetabular_process not_expanded_or_weakly_expanded_ventrally_below_the_level_of_the_dorsal_acetabular_margin_ expanded_ventrally_well_below_the_level_of_the_dorsal_acetabular_margin_;
{143 Morphology_of_the_ventral_margin_of_the_preacetabular_process cuppedicus_fossa_absent,_margin_transversely_narrow_ cuppedicus_fossa_or_a_wide_shelf_present_ margin_flat,_wide_at_least_close_to_the_pubic_peduncle_;
{144 Anteroventral_extension_of_the_preacetabular_process absent_ present_;
{145 Anteroventral_extension_of_the_preacetabular_process with_rounded_tip_ hook-like_;
{146 Posterior_end_of_the_postacetabular_process truncated_or_broadly_rounded_ narrowed_or_acuminate_;
{147 Anteroposterior_length_of_the_pubic_peduncle about_the_same_as_that_of_the_ischial_peduncle_ distinctly_greater_than_that_of_the_ischial_peduncle_;
{148 Dorsoventral_extension_of_the_pubic_peduncle level_with_the_ischial_peduncle_ deeper_than_the_ischial_peduncle_;
{149 Ratio_of_the_length_of_the_ilium_to_the_length_of_the_femur 0.50-0.79_ 0.80_or_more_;
{150 Pelvis propubic_ mesopubic_ opisthopubic_;
{151 Pubic_shaft straight_ concave_anteriorly_;
{152 Pubic_foot anterior_and_posterior_processes_about_equally_long_ anterior_process_absent_or_shorter_than_the_posterior_process_ anterior_process_longer_than_the_posterior_process_;
{153 Posterior_margin_of_the_ischial_shaft straight_or_almost_straight_ distinctly_concave_;
{154 Greater_trochanter_of_the_femur weakly_separated,_or_not_separated,_from_the_femoral_head_ distinctly_separated_from_the_femoral_head_;
{155 Anterior_and_greater_trochanters separated_ contacting_;
{156 Dorsal_extremity_of_the_anterior_trochanter well_below_the_greater_trochanter_ about_level_with_the_greater_trochanter_;
{157 Fourth_trochanter well_developed_ weakly_developed_or_absent_;
{158 Adductor_fossa_and_the_associated_anteromedial_crest_on_the_distal_femur weak_or_absent_ well_developed_;
{159 Distal_projection_of_the_fibular_condyle_of_the_femur_beyond_the_tibial_condyle absent_ present_;
{160 Ascending_process_of_the_astragalus as_tall_as_wide_across_the_base_ taller_than_wide_;
{161 Distal_tarsals not_fused_with_the_metatarsus_ fused_with_the_metatarsus_;
{162 Proximal_coossification_of_metatarsals_II-IV absent_ present_;
{163 Arctometatarsus absent_ present,_but_only_proximal-most_extreme_of_metatarsal_III_obscured_from_anterior_view_in_articulated_metatarsus present,_proximal_~half_of_metatarsal_III_obscured_from_anterior_view_in_articulated_metatarsus;
{164 Length_of_metatarsal_I_constituting more_than_50%_of_metatarsal_II_length_ less_than_50%_of_metatarsal_II_length_ metatarsal_I_absent_;
{165 Ratio_of_the_maximum_length_of_the_metatarsus_to_the_length_of_the_femur 0.4-0.6_ ca._0.3_ 0.7-0.8_;
{166 Crenulated_tomial_margin_of_the_premaxilla absent_ present_;
{167 Frontals flat_or_weakly_arched,_not_strongly_projecting_above_orbit_in_lateral_view_ strongly_arched,_projecting_well_above_orbit_in_lateral_view_to_contribute_to_nasal-frontal_crest_;
{168 Exoccipital short,_weakly_projecting_ strongly_projects_ventrally_beyond_squamosal_in_lateral_view,_approaching_ventral_end_of_the_quadrate_;
{169 Dentary_posterodorsal_ramus straight_or_weakly_curved_ strongly_bowed_dorsally_;
{170 Prominent_symphyseal_process_on_posteroventral_surface_of_dentary_symphysis absent_ present_;
{171 Dentary_anteroventral_margin_in_lateral_view straight_or_weakly_downturned_ strongly_downturned_;
{172 Lateral_surface_of_dentary smooth_ bearing_a_deep_fossa,_sometimes_with_associated_pneumatopore_;
{173 Angular contributes_extensively_to_the_border_of_the_external_mandibular_fenestra_ largely_excluded_from_the_border_of_the_external_mandibular_fenestra_by_the_surangular;
{174 Surangular_with_an_anteroposteriorly_elongate_flange_on_the_ventral_edge absent_ present_;
{175 External_mandibular_fenestra elongate_ height_subequal_to_length_;
{176 Dentary_contribution_to_external_mandibular_fenestra no_more_than_50%_length_of_dentary_ exceeds_50%_length_of_dentary_;
{177 Metacarpal_I_expanded_ventrally_to_cover_ventral_surface_of_metacarpal_II absent_ present_;
{178 Unguals_of_manual_digits_II_and_III strongly_curved_ weakly_curved_;
{179 Manual_phalanx_I-1 slender_ more_robust_than_II-1_ more_than_200%_diameter_of_II-1_;
{180 Manual_phalanx_III-3 longer_than_phalanx_III-2_ does_not_exceed_length_of_III-2_;
{181 Manual_phalanx_II-2 longer_than_II-1_ subequal_to_or_slightly_shorter_than_II-1_ distinctly_shorter_than_II-1_;
{182 Manual_digit_II elongate,_with_combined_lengths_of_manual_phalanges_II-1_and_II-2_longer_than_metacarpal_II_ combined_lengths_of_manual_phalanges_II-1_and_II-2_subequal_to_metacarpal_II_;
{183 Ischium_strongly_bent_posteriorly_at_midshaft_distal_end_forms_an_angle_of_at_least_60_degrees_with_proximal_end absent present;
{184 Metatarsus elongate_ short,_length_does_not_exceed_300%_of_proximal_width_;
{185 Ilium tall_ low_and_anteroposteriorly_elongate,_height_less_than_25%_of_length_;
{186 Anterior_blade_of_ilium_shallower_than_posterior_blade absent_ present_;
{187 External_naris placed_anteriorly_ extends_posteriorly,_with_posterior_end_lying_above_antorbital_fenestra_;
{188 Premaxillae,_nasal_processes_anteroposteriorly_expanded_and_mediolaterally_compressed_to_form_a_bladelike_internarial_bar absent_ present_;
{189 Dentary,_anterodorsal_tip_of_beak_projects upwards_ anterodorsally,_tip_of_beak_projecting_at_an_angle_of_45???_or_less_relative_to_the_ventral_margin_of_the_symphysis_;
{190 Dentary_symphysis_with_interior_surface_bearing_vascular_grooves_and_associated_foramina absent_ present_;
{191 Dentary_symphysis_bearing_an_hourglass-shaped_ventral_depression absent_ present_;
{192 Meckelian_groove_terminates on_the_inside_of_the_dentary_ on_the_ventral_surface_of_the_symphysis_;
{193 Lingual_triturating_shelf_of_dentary absent_ present_;
{194 Dentary,_symphyseal_ridges_inside_the_tip_of_the_beak absent_ present_but_weakly_developed_ present_and_well_developed_;
{195 Dentary,_lingual_ridges_inside_the_lateral_occlusal_surface_of_beak absent_ present_;
{196 Posteroventral_process_of_dentary straight_ bowed_ventrally_;
{197 Dentaries_pneumatized absent_ present_;
{198 Dentary participates_in_dorsal_border_of_the_external_mandibular_fenestra_ excluded_from_dorsal_border_of_external_mandibular_fenestra_by_anterior_extension_of_the_surangular_;
{199 Dentary participates_in_ventral_border_of_external_mandibular_fenestra_ excluded_from_ventral_border_of_external_mandibular_fenestra_by_anterior_extension_of_the_angular_;
{200 Surangular_and_angular_divided_by_posterior_extension_of_the_external_mandibular_fenestra absent_ present_;
{201 Posterior_end_of_the_surangular deep_ shallow,_subequal_to_or_shallower_than_angular_;
{202 Surangular deep_anteriorly_ strap-like_;
{203 Retroarticular_process_extends posteriorly_ posteroventrally_ posterolaterally;
{204 Metacarpal_I proportionately_broad_ long_and_slender,_diameter_20%_of_length_;
{205 Manual_phalanx_I-1 longer_than_II-2_ subequal_to_II-2_ shorter_than_II-2_;
{206 Ischiadic_peduncle_of_pubis_with_prominent_medial_fossa absent_ present_;
{207 Ischium,_obturator_process_located distally_ at_midshaft_of_ischium_;
{208 Anterior_margin_of_obturator_process straight_or_convex_ distinctly_concave_;
{209 Accessory_trochanter_of_femur weakly_developed_ prominent,_subrectangular_flange_or_finger-like_process_ forming_an_accessory_trochanteric_ridge;
{210 Metatarsal_III with_an_ovoid_or_subtriangular_cross_section_ anteroposteriorly_flattened,_with_a_concave_posterior_surface_;
{211 Paroccipital_process elongate_and_slender,_with_dorsal_and_ventral_edges_nearly_parallel short_and_deep_with_convex_distal_end;
{212 Mandibular_articulation_surface as_long_as_ventral_end_of_quadrate twice_or_more_as_long_as_quadrate_surface,_allowing_anteroposterior_movement_of_mandible;
{213 Sternum,_distinct_lateral_xiphoid_process_posterior_to_costal_margin absent present;
{214 Anterior_edge_of_sternum grooved_for_reception_of_coracoids without_grooves;
{215 Deltopectoral_crest large_and_distinct,_proximal_end_of_humerus_quadrangular_in_anterior_view less_pronounced,_forming_an_arc_rather_than_being_quadrangular;
{216 Ischium more_than_two-thirds_of_pubis_length two-thirds_or_less_of_pubis_length;
{217 Lateral_ridge_of_femur absent_or_represented_only_by_faint_rugosity distinctly_raised_from_shaft,_mound-like;
{218 Surangular,_distinct_groove_on_dorsal_surface present absent;
{219 Vomer,_position level_with_other_palatal_elements ventral_to_other_palatal_elements;
{220 Calcaneum excludes_astragalus_from_reaching_lateral_margin_of_tarsus small_process_of_astragalus_protrudes_through_a_circular_opening_in_edge_of_calcaneum_to_reach_lateral_margin_of_tarsus;
{221 Depression_on_lateral_surface_of_dentary_immediately_anterior_to_external_mandibular_fenestra absent present;
{222 Groove_on_ventrolateral_edge_of_angular_to_receive_posteroventral_branch_of_dentary absent present;
{223 Posteroventral_branch_of_dentary_twisted_so_that_lateral_surface_of_branch_faces_somewhat_ventrally absent present;
{224 Premaxilla,_large,_presumably_pneumatic_foramen_at_anteroventral_corner_of_narial_fossa absent present;
{225 Accessory_opening_at_anterodorsal_extreme_of_snout absent present;
{226 Development_of_symphyseal_shelf_of_mandible limited,_anteroposterior_length_of_mandibular_symphysis_(as_measured_on_midline)_less_than_20%_total_anteroposterior_length_of_mandible intermediate,_length_of_symphysis_greater_than_20%_but_less_than_25%_length_of_mandible extensive,_length_of_symphysis_greater_than_25%_mandibular_length;
{227 Prominent_flange_or_shelf_arising_from_lateral_surface_of_dentary absent_ present_;
{228 Base_of_retroarticular_process considerably_wider_mediolaterally_than_tall_dorsoventrally approximately_as_wide_as_tall considerably_taller_than_wide;
{229 Posterior-most_caudal_vertebrae_fused,_forming_a_pygostyle-like_structure absent present;
{230 Humeral_shaft straight_or_nearly_straight_ strongly_bowed_laterally_;
{231 Proximodorsal_"lip"_on_manual_unguals weak_(i.e.,_continuous_or_nearly_continuous_with_remainder_of_dorsal_surface_of_ungual)_and/or_absent prominent_("set_off"_from_remainder_of_dorsal_surface_by_distinct_change_in_slope_immediately_distal_to_"lip");
{232 Pubic_process_of_ischium,_"hooked"_anterodistal_extension absent_ present_;
{233 Posterodistal_margin_of_obturator_process straight distinctly_concave,_apex_of_obturator_process_angled_distally;
{234 Proximolateral_edge_of_metatarsal_IV_attenuated_into_pointed_process absent present;
{235 Frontal_anteriorly_divided_by_slot_for_nasal_and_possibly_lacrimal absent present;
{236 Infradiapophyseal_infraprezygapophyseal_and_infrapostzygapophyseal_fossae_on_cervical_and_dorsocervical_vertebrae one_or_more_absent all_three_present;
{237 Ratio_of_the_length_of_the_metatarsus_to_the_length_of_the_tibia <0.5 >0.5;
{238 Tibia_ratio_of_the_transverse_width_of_the_distal_condyles_to_the_length 0.20_or_greater <0.20;
{239 Ratio_of_minimum_transverse_width_to_length_of_tarsometatarsus >0.20 <0.20;
{240 Fusion_of_distal_tarsals_III_and_IV_at_maturity absent present;
{241 'Hook-like'_posterodorsal_process_of_distal_tarsal_IV absent present;
{242 Tripartite_posterior_protuberance_on_proximal_ends_of_metatarsals_I,_II,_and_III absent present;
{243 anterior_margin_of_metatarsal_V_in_lateral_view straight_or_slightly_curved tightly_curved;
{244 concavity_on_posterior_surface_of_tarsometatarsus_in_cross_section absent_or_shallow prominent_and_deep;
{245 Transverse_groove_between_flexor_tubercle_and_proximal_articular_surface_of_manual_ungual_I-2 absent present;
;


proc /;

comments 0
;
