# Supplementary material for: A new oviraptorosaur (Dinosauria: Theropoda) from the end-Maastrichtian Hell Creek Formation of North America
Source: PLoS One. 2024 Jan 24;19(1):e0294901. doi: 10.1371/journal.pone.0294901 (PMC10807829; doi:10.1371/journal.pone.0294901)
Supplement: S3 File — (PHY) [file pone.0294901.s003.phy]

(Herrerasaurus_ischigualastensis,(Velociraptor_mongoliensis,(Archaeopteryx_lithographica,(Incisivosaurus_gauthieri_merged,((Caudipteryx_zoui,Caudipteryx_dongi),((Avimimus_portentosus,Avimimus_nemegtensis),((Microvenator_celer,(Gigantoraptor_erlianensis,(Caenagnathasia_martinsoni,Nomingia_gobiensis,Epichirostenotes_curriei,Anomalipes_zhaoi,(Chirostenotes_pergracilis,Hagryphus_giganteus),(CM_96523,(Citipes_elegans,Elmisaurus_rarus)),(Apatoraptor_pennatus,(Caenagnathus_collinsi,Anzu_wyliei))))),(Oviraptor_philoceratops,(Yulong_mini,((Wulatelong_gobiensis,(Nankangia_jiangxiensis,Tongtianlong_limosus),(Rinchenia_mongoliensis,((Citipati_osmolskae,Zamyn_Khondt_oviraptorid),(Huanansaurus_ganzhouensis,Corythoraptor_jacobsi)))),(Shixinggia_oblita,(Khaan_mckennai,(Conchoraptor_gracilis,(Machairasaurus_leptonychus,(Nemegtomaia_barsboldi,((Heyuannia_huangi,Heyuannia_yanshini),(Banji_long,(Jiangxisaurus_ganzhouensis,Oksoko_avarsan))))))))))))))))));
