# Supplementary material for: A new oviraptorosaur (Dinosauria: Theropoda) from the end-Maastrichtian Hell Creek Formation of North America
Source: PLoS One. 2024 Jan 24;19(1):e0294901. doi: 10.1371/journal.pone.0294901 (PMC10807829; doi:10.1371/journal.pone.0294901)
Supplement: S4 File — (TRE) [file pone.0294901.s004.tre]

tread 'tree(s) from TNT, for data in /users/greg/desktop/eoneophron_matrix230301.tnt'
(0 (1 (2 (3 ((4 29 )((5 6 )((7 (18 (27 (19 (40 ((26 ((41 (20 25 ))(38 (22 23 ))))(21 24 )))))))(31 (8 (34 ((36 (33 (9 ((10 11 )(35 37 )))))(32 (12 (13 (14 (15 ((16 17 )(39 (28 30 )))))))))))))))))))*
(0 (1 (2 (3 ((4 29 )((5 6 )((7 (18 (27 (19 (40 ((26 ((41 (20 25 ))(38 (22 23 ))))(21 24 )))))))(31 (8 (34 ((36 (33 (9 ((10 11 )(35 37 )))))(32 (12 (13 (14 (15 ((16 17 )(28 (30 39 )))))))))))))))))))*
(0 (1 (2 (3 ((4 29 )((5 6 )((7 (18 (27 (19 (40 ((26 ((41 (20 25 ))(38 (22 23 ))))(21 24 )))))))(31 (8 (34 ((36 (33 (9 ((10 11 )(35 37 )))))(32 (12 (13 (14 ((15 (16 17 ))(28 (30 39 ))))))))))))))))))*
(0 (1 (2 (3 ((4 29 )((5 6 )((7 (18 (19 (27 (40 ((26 ((41 (20 25 ))(38 (22 23 ))))(21 24 )))))))(31 (8 (34 ((36 (33 (9 ((10 11 )(35 37 )))))(32 (12 (13 (14 (15 ((16 17 )(39 (28 30 )))))))))))))))))))*
(0 (1 (2 (3 ((4 29 )((5 6 )((7 (18 (19 (((26 ((41 (20 25 ))(38 (22 23 ))))(21 24 ))(27 40 )))))(31 (8 (34 ((36 (33 (9 ((10 11 )(35 37 )))))(32 (12 (13 (14 (15 ((16 17 )(39 (28 30 )))))))))))))))))))*
(0 (1 (2 (3 ((4 29 )((5 6 )((7 (18 (19 (40 ((27 (26 ((41 (20 25 ))(38 (22 23 )))))(21 24 ))))))(31 (8 (34 ((36 (33 (9 ((10 11 )(35 37 )))))(32 (12 (13 (14 (15 ((16 17 )(39 (28 30 )))))))))))))))))))*
(0 (1 (2 (3 ((4 29 )((5 6 )((7 (18 (19 (40 ((26 (27 ((41 (20 25 ))(38 (22 23 )))))(21 24 ))))))(31 (8 (34 ((36 (33 (9 ((10 11 )(35 37 )))))(32 (12 (13 (14 (15 ((16 17 )(39 (28 30 )))))))))))))))))))*
(0 (1 (2 (3 ((4 29 )((5 6 )((7 (18 (19 (40 ((26 ((27 (41 (20 25 )))(38 (22 23 ))))(21 24 ))))))(31 (8 (34 ((36 (33 (9 ((10 11 )(35 37 )))))(32 (12 (13 (14 (15 ((16 17 )(39 (28 30 )))))))))))))))))))*
(0 (1 (2 (3 ((4 29 )((5 6 )((7 (18 (19 (40 ((26 ((41 (20 25 ))(27 (38 (22 23 )))))(21 24 ))))))(31 (8 (34 ((36 (33 (9 ((10 11 )(35 37 )))))(32 (12 (13 (14 (15 ((16 17 )(39 (28 30 )))))))))))))))))))*
(0 (1 (2 (3 ((4 29 )((5 6 )((7 (18 (19 (40 ((26 (((20 25 )(27 41 ))(38 (22 23 ))))(21 24 ))))))(31 (8 (34 ((36 (33 (9 ((10 11 )(35 37 )))))(32 (12 (13 (14 (15 ((16 17 )(39 (28 30 )))))))))))))))))))*
(0 (1 (2 (3 ((4 29 )((5 6 )((7 (18 (27 (19 (40 ((26 ((41 (20 25 ))(38 (22 23 ))))(21 24 )))))))(31 (8 (34 ((33 ((9 36 )((10 11 )(35 37 ))))(32 (12 (13 (14 (15 ((16 17 )(28 (30 39 )))))))))))))))))))*
(0 (1 (2 (3 ((4 29 )((5 6 )((7 (18 (19 (40 (27 ((26 ((41 (20 25 ))(38 (22 23 ))))(21 24 )))))))(31 (8 (34 ((33 ((9 36 )((10 11 )(35 37 ))))(32 (12 (13 (14 (15 ((16 17 )(28 (30 39 )))))))))))))))))))*
(0 (1 (2 (3 ((4 29 )((5 6 )((7 (18 (19 (40 ((27 (26 ((41 (20 25 ))(38 (22 23 )))))(21 24 ))))))(31 (8 (34 ((33 ((9 36 )((10 11 )(35 37 ))))(32 (12 (13 (14 (15 ((16 17 )(28 (30 39 )))))))))))))))))))*
(0 (1 (2 (3 ((4 29 )((5 6 )((7 (18 (19 (40 ((26 (27 ((41 (20 25 ))(38 (22 23 )))))(21 24 ))))))(31 (8 (34 ((33 ((9 36 )((10 11 )(35 37 ))))(32 (12 (13 (14 (15 ((16 17 )(28 (30 39 )))))))))))))))))))*
(0 (1 (2 (3 ((4 29 )((5 6 )((7 (18 (19 (40 ((26 ((27 (41 (20 25 )))(38 (22 23 ))))(21 24 ))))))(31 (8 (34 ((33 ((9 36 )((10 11 )(35 37 ))))(32 (12 (13 (14 (15 ((16 17 )(28 (30 39 )))))))))))))))))))*
(0 (1 (2 (3 ((4 29 )((5 6 )((7 (18 (19 (40 ((26 ((41 (20 25 ))(27 (38 (22 23 )))))(21 24 ))))))(31 (8 (34 ((33 ((9 36 )((10 11 )(35 37 ))))(32 (12 (13 (14 (15 ((16 17 )(28 (30 39 )))))))))))))))))))*
(0 (1 (2 (3 ((4 29 )((5 6 )((7 (18 (19 (40 ((26 (((20 25 )(27 41 ))(38 (22 23 ))))(21 24 ))))))(31 (8 (34 ((33 ((9 36 )((10 11 )(35 37 ))))(32 (12 (13 (14 (15 ((16 17 )(28 (30 39 )))))))))))))))))))*
(0 (1 (2 (3 ((4 29 )((5 6 )((7 (18 (19 (40 ((26 ((41 (27 (20 25 )))(38 (22 23 ))))(21 24 ))))))(31 (8 (34 ((33 ((9 36 )((10 11 )(35 37 ))))(32 (12 (13 (14 (15 ((16 17 )(28 (30 39 )))))))))))))))))))*
(0 (1 (2 (3 ((4 29 )((5 6 )((7 (18 (19 (40 ((26 ((41 (20 25 ))((22 23 )(27 38 ))))(21 24 ))))))(31 (8 (34 ((33 ((9 36 )((10 11 )(35 37 ))))(32 (12 (13 (14 (15 ((16 17 )(28 (30 39 )))))))))))))))))))*
(0 (1 (2 (3 ((4 29 )((5 6 )((7 (18 (19 (40 ((26 ((41 (20 25 ))(38 (27 (22 23 )))))(21 24 ))))))(31 (8 (34 ((33 ((9 36 )((10 11 )(35 37 ))))(32 (12 (13 (14 (15 ((16 17 )(28 (30 39 )))))))))))))))))))*
(0 (1 (2 (3 ((4 29 )((5 6 )((7 (18 (40 (((26 (19 27 ))((41 (20 25 ))(38 (22 23 ))))(21 24 )))))(8 (34 (((33 (9 ((10 11 )(35 37 ))))(31 36 ))(32 (12 (13 (14 ((15 (16 17 ))(28 (30 39 )))))))))))))))))*
(0 (1 (2 (3 ((4 29 )((5 6 )((7 (18 ((19 27 )(40 ((26 ((41 (20 25 ))(38 (22 23 ))))(21 24 ))))))(8 (34 (((33 (9 ((10 11 )(35 37 ))))(31 36 ))(32 (12 (13 (14 ((15 (16 17 ))(28 (30 39 )))))))))))))))))*
(0 (1 (2 (3 ((4 29 )((5 6 )((7 (18 (40 ((26 (((19 27 )(41 (20 25 )))(38 (22 23 ))))(21 24 )))))(8 (34 (((33 (9 ((10 11 )(35 37 ))))(31 36 ))(32 (12 (13 (14 ((15 (16 17 ))(28 (30 39 )))))))))))))))))*
(0 (1 (2 (3 ((4 29 )((5 6 )((7 (18 (40 ((26 (((19 27 )(38 (22 23 )))(41 (20 25 ))))(21 24 )))))(8 (34 (((33 (9 ((10 11 )(35 37 ))))(31 36 ))(32 (12 (13 (14 ((15 (16 17 ))(28 (30 39 )))))))))))))))))*
(0 (1 (2 (3 ((4 29 )((5 6 )((7 (18 (40 ((26 (((41 (19 27 ))(20 25 ))(38 (22 23 ))))(21 24 )))))(8 (34 (((33 (9 ((10 11 )(35 37 ))))(31 36 ))(32 (12 (13 (14 ((15 (16 17 ))(28 (30 39 )))))))))))))))))*
(0 (1 (2 (3 ((4 29 )((5 6 )((7 (18 (40 ((26 ((41 ((19 27 )(20 25 )))(38 (22 23 ))))(21 24 )))))(8 (34 (((33 (9 ((10 11 )(35 37 ))))(31 36 ))(32 (12 (13 (14 ((15 (16 17 ))(28 (30 39 )))))))))))))))))*
(0 (1 (2 (3 ((4 29 )((5 6 )((7 (18 (40 ((26 (((38 (19 27 ))(22 23 ))(41 (20 25 ))))(21 24 )))))(8 (34 (((33 (9 ((10 11 )(35 37 ))))(31 36 ))(32 (12 (13 (14 ((15 (16 17 ))(28 (30 39 )))))))))))))))))*
(0 (1 (2 (3 ((4 29 )((5 6 )((7 (18 (40 ((26 ((41 (20 (25 (19 27 ))))(38 (22 23 ))))(21 24 )))))(8 (34 (((33 (9 ((10 11 )(35 37 ))))(31 36 ))(32 (12 (13 (14 ((15 (16 17 ))(28 (30 39 )))))))))))))))))*
(0 (1 (2 (3 ((4 29 )((5 6 )((7 (18 (40 ((26 ((41 (25 (20 (19 27 ))))(38 (22 23 ))))(21 24 )))))(8 (34 (((33 (9 ((10 11 )(35 37 ))))(31 36 ))(32 (12 (13 (14 ((15 (16 17 ))(28 (30 39 )))))))))))))))))*
(0 (1 (2 (3 ((4 29 )((5 6 )((7 (18 (40 (((26 (19 27 ))((41 (20 25 ))(38 (22 23 ))))(21 24 )))))(8 (34 (((33 (9 ((10 11 )(35 37 ))))(31 36 ))(32 (12 (13 (14 (15 ((16 17 )(28 (30 39 ))))))))))))))))))*
(0 (1 (2 (3 ((4 29 )((5 6 )((7 (18 (40 ((26 ((19 27 )((41 (20 25 ))(38 (22 23 )))))(21 24 )))))(31 (8 (34 ((36 (33 (9 ((10 11 )(35 37 )))))(32 (12 (13 (14 (15 ((16 17 )(39 (28 30 )))))))))))))))))))*
(0 (1 (2 (3 ((4 29 )((5 6 )((7 (18 (40 ((26 ((19 27 )((41 (20 25 ))(38 (22 23 )))))(21 24 )))))(31 (8 (34 ((36 (33 (9 ((10 11 )(35 37 )))))(32 (12 (13 (14 (15 ((16 17 )(28 (30 39 )))))))))))))))))))*
(0 (1 (2 (3 ((4 29 )((5 6 )((7 (18 (40 (((19 27 )(26 ((41 (20 25 ))(38 (22 23 )))))(21 24 )))))(31 (8 (34 ((36 (33 (9 ((10 11 )(35 37 )))))(32 (12 (13 (14 (15 ((16 17 )(39 (28 30 )))))))))))))))))))*
(0 (1 (2 (3 ((4 29 )((5 6 )((7 (18 (40 ((26 ((38 ((19 27 )(22 23 )))(41 (20 25 ))))(21 24 )))))(31 (8 (34 ((36 (33 (9 ((10 11 )(35 37 )))))(32 (12 (13 (14 (15 ((16 17 )(39 (28 30 )))))))))))))))))))*
(0 (1 (2 (3 ((4 29 )((5 6 )((7 (18 (40 ((26 ((41 ((19 27 )(20 25 )))(38 (22 23 ))))(21 24 )))))(31 (8 (34 ((36 (33 (9 ((10 11 )(35 37 )))))(32 (12 (13 (14 (15 ((16 17 )(39 (28 30 )))))))))))))))))))*
(0 (1 (2 (3 ((4 29 )((5 6 )((7 (18 (40 ((26 (((41 (19 27 ))(20 25 ))(38 (22 23 ))))(21 24 )))))(31 (8 (34 ((36 (33 (9 ((10 11 )(35 37 )))))(32 (12 (13 (14 (15 ((16 17 )(39 (28 30 )))))))))))))))))))*
(0 (1 (2 (3 ((4 29 )((5 6 )((7 (18 (40 ((26 ((41 (20 (25 (19 27 ))))(38 (22 23 ))))(21 24 )))))(31 (8 (34 ((36 (33 (9 ((10 11 )(35 37 )))))(32 (12 (13 (14 (15 ((16 17 )(39 (28 30 )))))))))))))))))))*
(0 (1 (2 (3 ((4 29 )((5 6 )((7 (18 (40 ((26 ((41 (25 (20 (19 27 ))))(38 (22 23 ))))(21 24 )))))(31 (8 (34 ((36 (33 (9 ((10 11 )(35 37 )))))(32 (12 (13 (14 (15 ((16 17 )(39 (28 30 )))))))))))))))))))*
(0 (1 (2 (3 ((4 29 )((5 6 )((7 (18 (40 ((26 ((19 27 )((41 (20 25 ))(38 (22 23 )))))(21 24 )))))(31 (8 (34 ((36 (33 (9 ((10 11 )(35 37 )))))(32 (12 (13 (14 ((15 (16 17 ))(28 (30 39 ))))))))))))))))))*
(0 (1 (2 (3 ((4 29 )((5 6 )((7 (18 (40 ((26 ((19 27 )((41 (20 25 ))(38 (22 23 )))))(21 24 )))))(8 (34 (((33 (9 ((10 11 )(35 37 ))))(31 36 ))(32 (12 (13 (14 (15 ((16 17 )(39 (28 30 ))))))))))))))))))*
(0 (1 (2 (3 (4 (29 ((5 6 )((7 (18 (27 (19 (40 ((26 ((41 (20 25 ))(38 (22 23 ))))(21 24 )))))))(8 (34 ((9 (33 (((10 11 )(35 37 ))(31 36 ))))(32 (12 (13 (14 ((15 (16 17 ))(28 (30 39 ))))))))))))))))))*
(0 (1 (2 (3 ((4 29 )((5 6 )((7 (18 (27 (19 (40 ((26 ((41 (20 25 ))(38 (22 23 ))))(21 24 )))))))(8 (34 ((9 (33 (((10 11 )(35 37 ))(31 36 ))))(32 (12 (13 (14 ((15 (16 17 ))(28 (30 39 )))))))))))))))))*
(0 (1 (2 (3 (4 (29 ((5 6 )((7 (18 (27 (19 (40 ((26 ((41 (20 25 ))(38 (22 23 ))))(21 24 )))))))(8 (34 ((9 (33 (((10 11 )(35 37 ))(31 36 ))))(32 (12 (13 (14 (15 ((16 17 )(28 (30 39 )))))))))))))))))))*
(0 (1 (2 (3 (4 (29 ((5 6 )((7 (18 (27 (19 (40 ((26 ((41 (20 25 ))(38 (22 23 ))))(21 24 )))))))(8 (34 ((9 (33 (((10 11 )(35 37 ))(31 36 ))))(32 (12 (13 (14 (15 ((16 17 )(39 (28 30 )))))))))))))))))))*
(0 (1 (2 (3 (4 (29 ((5 6 )((7 (18 (19 (27 (40 ((26 ((41 (20 25 ))(38 (22 23 ))))(21 24 )))))))(8 (34 ((9 (33 (((10 11 )(35 37 ))(31 36 ))))(32 (12 (13 (14 ((15 (16 17 ))(28 (30 39 ))))))))))))))))))*
(0 (1 (2 (3 (4 (29 ((5 6 )((7 (18 (19 (((26 ((41 (20 25 ))(38 (22 23 ))))(21 24 ))(27 40 )))))(8 (34 ((9 (33 (((10 11 )(35 37 ))(31 36 ))))(32 (12 (13 (14 ((15 (16 17 ))(28 (30 39 ))))))))))))))))))*
(0 (1 (2 (3 (4 (29 ((5 6 )((7 (18 (19 (40 ((27 (26 ((41 (20 25 ))(38 (22 23 )))))(21 24 ))))))(8 (34 ((9 (33 (((10 11 )(35 37 ))(31 36 ))))(32 (12 (13 (14 ((15 (16 17 ))(28 (30 39 ))))))))))))))))))*
(0 (1 (2 (3 (4 (29 ((5 6 )((7 (18 (19 (40 ((26 (27 ((41 (20 25 ))(38 (22 23 )))))(21 24 ))))))(8 (34 ((9 (33 (((10 11 )(35 37 ))(31 36 ))))(32 (12 (13 (14 ((15 (16 17 ))(28 (30 39 ))))))))))))))))))*
(0 (1 (2 (3 (4 (29 ((5 6 )((7 (18 (19 (40 ((26 ((27 (41 (20 25 )))(38 (22 23 ))))(21 24 ))))))(8 (34 ((9 (33 (((10 11 )(35 37 ))(31 36 ))))(32 (12 (13 (14 ((15 (16 17 ))(28 (30 39 ))))))))))))))))))*
(0 (1 (2 (3 (4 (29 ((5 6 )((7 (18 (19 (40 ((26 ((41 (20 25 ))(27 (38 (22 23 )))))(21 24 ))))))(8 (34 ((9 (33 (((10 11 )(35 37 ))(31 36 ))))(32 (12 (13 (14 ((15 (16 17 ))(28 (30 39 ))))))))))))))))))*
(0 (1 (2 (3 ((4 29 )((5 6 )((7 (18 (27 (19 (40 ((26 ((41 (20 25 ))(38 (22 23 ))))(21 24 )))))))(31 (8 (34 ((33 (36 (9 ((10 11 )(35 37 )))))(32 (12 (13 (14 (15 ((16 17 )(39 (28 30 )))))))))))))))))))*
(0 (1 (2 (3 ((4 29 )((5 6 )((7 (18 (27 (19 (40 ((26 ((41 (20 25 ))(38 (22 23 ))))(21 24 )))))))(31 (8 (34 ((33 ((9 36 )((10 11 )(35 37 ))))(32 (12 (13 (14 (15 ((16 17 )(39 (28 30 )))))))))))))))))))*
(0 (1 (2 (3 ((4 29 )((5 6 )((7 (18 (19 (27 (40 ((26 ((41 (20 25 ))(38 (22 23 ))))(21 24 )))))))(31 (8 (34 ((33 (36 (9 ((10 11 )(35 37 )))))(32 (12 (13 (14 (15 ((16 17 )(39 (28 30 )))))))))))))))))))*
(0 (1 (2 (3 ((4 29 )((5 6 )((7 (18 (19 (40 (27 ((26 ((41 (20 25 ))(38 (22 23 ))))(21 24 )))))))(31 (8 (34 ((33 (36 (9 ((10 11 )(35 37 )))))(32 (12 (13 (14 (15 ((16 17 )(39 (28 30 )))))))))))))))))))*
(0 (1 (2 (3 ((4 29 )((5 6 )((7 (18 (19 (40 ((27 (26 ((41 (20 25 ))(38 (22 23 )))))(21 24 ))))))(31 (8 (34 ((33 (36 (9 ((10 11 )(35 37 )))))(32 (12 (13 (14 (15 ((16 17 )(39 (28 30 )))))))))))))))))))*
(0 (1 (2 (3 ((4 29 )((5 6 )((7 (18 (19 (40 ((26 (27 ((41 (20 25 ))(38 (22 23 )))))(21 24 ))))))(31 (8 (34 ((33 (36 (9 ((10 11 )(35 37 )))))(32 (12 (13 (14 (15 ((16 17 )(39 (28 30 )))))))))))))))))))*
(0 (1 (2 (3 ((4 29 )((5 6 )((7 (18 (19 (40 ((26 ((27 (41 (20 25 )))(38 (22 23 ))))(21 24 ))))))(31 (8 (34 ((33 (36 (9 ((10 11 )(35 37 )))))(32 (12 (13 (14 (15 ((16 17 )(39 (28 30 )))))))))))))))))))*
(0 (1 (2 (3 ((4 29 )((5 6 )((7 (18 (19 (40 ((26 ((41 (20 25 ))(27 (38 (22 23 )))))(21 24 ))))))(31 (8 (34 ((33 (36 (9 ((10 11 )(35 37 )))))(32 (12 (13 (14 (15 ((16 17 )(39 (28 30 )))))))))))))))))))*
(0 (1 (2 (3 ((4 29 )((5 6 )((7 (18 (19 (40 ((26 (((20 25 )(27 41 ))(38 (22 23 ))))(21 24 ))))))(31 (8 (34 ((33 (36 (9 ((10 11 )(35 37 )))))(32 (12 (13 (14 (15 ((16 17 )(39 (28 30 )))))))))))))))))))*
(0 (1 (2 (3 ((4 29 )((5 6 )((7 (18 (19 (40 ((26 ((41 (27 (20 25 )))(38 (22 23 ))))(21 24 ))))))(31 (8 (34 ((33 (36 (9 ((10 11 )(35 37 )))))(32 (12 (13 (14 (15 ((16 17 )(39 (28 30 )))))))))))))))))))*
(0 (1 (2 (3 ((4 29 )((5 6 )((7 (18 (19 (40 ((26 ((41 (20 25 ))(38 (22 (23 27 )))))(21 24 ))))))(31 (8 (34 ((36 (33 (9 ((10 11 )(35 37 )))))(32 (12 (13 (14 (15 ((16 17 )(28 (30 39 )))))))))))))))))))*
(0 (1 (2 (3 ((4 29 )((5 6 )((7 (18 (19 (40 ((26 ((41 (20 25 ))(38 (22 (23 27 )))))(21 24 ))))))(31 (8 (34 ((36 (33 (9 ((10 11 )(35 37 )))))(32 (12 (13 (14 ((15 (16 17 ))(28 (30 39 ))))))))))))))))))*
(0 (1 (2 (3 ((4 29 )((5 6 )((7 (18 (19 (27 (40 ((26 ((41 (20 25 ))(38 (22 23 ))))(21 24 )))))))(31 (8 (34 ((36 (33 (9 ((10 11 )(35 37 )))))(32 (12 (13 (14 (15 ((16 17 )(28 (30 39 )))))))))))))))))))*
(0 (1 (2 (3 ((4 29 )((5 6 )((7 (18 (19 (40 (27 ((26 ((41 (20 25 ))(38 (22 23 ))))(21 24 )))))))(31 (8 (34 ((36 (33 (9 ((10 11 )(35 37 )))))(32 (12 (13 (14 (15 ((16 17 )(28 (30 39 )))))))))))))))))))*
(0 (1 (2 (3 ((4 29 )((5 6 )((7 (18 (19 (40 ((27 (26 ((41 (20 25 ))(38 (22 23 )))))(21 24 ))))))(31 (8 (34 ((36 (33 (9 ((10 11 )(35 37 )))))(32 (12 (13 (14 (15 ((16 17 )(28 (30 39 )))))))))))))))))))*
(0 (1 (2 (3 ((4 29 )((5 6 )((7 (18 (19 (40 ((26 (27 ((41 (20 25 ))(38 (22 23 )))))(21 24 ))))))(31 (8 (34 ((36 (33 (9 ((10 11 )(35 37 )))))(32 (12 (13 (14 (15 ((16 17 )(28 (30 39 )))))))))))))))))))*
(0 (1 (2 (3 ((4 29 )((5 6 )((7 (18 (19 (40 ((26 ((27 (41 (20 25 )))(38 (22 23 ))))(21 24 ))))))(31 (8 (34 ((36 (33 (9 ((10 11 )(35 37 )))))(32 (12 (13 (14 (15 ((16 17 )(28 (30 39 )))))))))))))))))))*
(0 (1 (2 (3 ((4 29 )((5 6 )((7 (18 (19 (40 ((26 ((41 (20 25 ))(27 (38 (22 23 )))))(21 24 ))))))(31 (8 (34 ((36 (33 (9 ((10 11 )(35 37 )))))(32 (12 (13 (14 (15 ((16 17 )(28 (30 39 )))))))))))))))))))*
(0 (1 (2 (3 ((4 29 )((5 6 )((7 (18 (19 (40 ((26 (((20 25 )(27 41 ))(38 (22 23 ))))(21 24 ))))))(31 (8 (34 ((36 (33 (9 ((10 11 )(35 37 )))))(32 (12 (13 (14 (15 ((16 17 )(28 (30 39 )))))))))))))))))))*
(0 (1 (2 (3 ((4 29 )((5 6 )((7 (18 (19 (40 ((26 ((41 (27 (20 25 )))(38 (22 23 ))))(21 24 ))))))(31 (8 (34 ((36 (33 (9 ((10 11 )(35 37 )))))(32 (12 (13 (14 (15 ((16 17 )(28 (30 39 )))))))))))))))))))*
(0 (1 (2 (3 ((4 29 )((5 6 )((7 (18 (19 (((26 ((41 (20 25 ))(38 (22 23 ))))(21 24 ))(27 40 )))))(8 (34 (((33 (9 ((10 11 )(35 37 ))))(31 36 ))(32 (12 (13 (14 (15 ((16 17 )(39 (28 30 ))))))))))))))))))*
(0 (1 (2 (3 (4 (29 ((5 6 )((7 (18 (19 (((26 ((41 (20 25 ))(38 (22 23 ))))(21 24 ))(27 40 )))))(8 (34 (((33 (9 ((10 11 )(35 37 ))))(31 36 ))(32 (12 (13 (14 (15 ((16 17 )(39 (28 30 )))))))))))))))))))*
(0 (1 (2 (3 ((4 29 )((5 6 )((7 (18 (27 (19 (40 ((26 ((41 (20 25 ))(38 (22 23 ))))(21 24 )))))))(8 (34 (((33 (9 ((10 11 )(35 37 ))))(31 36 ))(32 (12 (13 (14 (15 ((16 17 )(39 (28 30 ))))))))))))))))))*
(0 (1 (2 (3 ((4 29 )((5 6 )((7 (18 (19 (27 (40 ((26 ((41 (20 25 ))(38 (22 23 ))))(21 24 )))))))(8 (34 (((33 (9 ((10 11 )(35 37 ))))(31 36 ))(32 (12 (13 (14 (15 ((16 17 )(39 (28 30 ))))))))))))))))))*
(0 (1 (2 (3 ((4 29 )((5 6 )((7 (18 (19 (40 ((27 (26 ((41 (20 25 ))(38 (22 23 )))))(21 24 ))))))(8 (34 (((33 (9 ((10 11 )(35 37 ))))(31 36 ))(32 (12 (13 (14 (15 ((16 17 )(39 (28 30 ))))))))))))))))))*
(0 (1 (2 (3 ((4 29 )((5 6 )((7 (18 (19 (40 ((26 (27 ((41 (20 25 ))(38 (22 23 )))))(21 24 ))))))(8 (34 (((33 (9 ((10 11 )(35 37 ))))(31 36 ))(32 (12 (13 (14 (15 ((16 17 )(39 (28 30 ))))))))))))))))))*
(0 (1 (2 (3 ((4 29 )((5 6 )((7 (18 (19 (40 ((26 ((27 (41 (20 25 )))(38 (22 23 ))))(21 24 ))))))(8 (34 (((33 (9 ((10 11 )(35 37 ))))(31 36 ))(32 (12 (13 (14 (15 ((16 17 )(39 (28 30 ))))))))))))))))))*
(0 (1 (2 (3 ((4 29 )((5 6 )((7 (18 (19 (40 ((26 ((41 (20 25 ))(27 (38 (22 23 )))))(21 24 ))))))(8 (34 (((33 (9 ((10 11 )(35 37 ))))(31 36 ))(32 (12 (13 (14 (15 ((16 17 )(39 (28 30 ))))))))))))))))))*
(0 (1 (2 (3 ((4 29 )((5 6 )((7 (18 (19 (40 ((26 (((20 25 )(27 41 ))(38 (22 23 ))))(21 24 ))))))(8 (34 (((33 (9 ((10 11 )(35 37 ))))(31 36 ))(32 (12 (13 (14 (15 ((16 17 )(39 (28 30 ))))))))))))))))))*
(0 (1 (2 (3 ((4 29 )((5 6 )((7 (18 (19 (40 ((26 ((41 (27 (20 25 )))(38 (22 23 ))))(21 24 ))))))(8 (34 (((33 (9 ((10 11 )(35 37 ))))(31 36 ))(32 (12 (13 (14 (15 ((16 17 )(39 (28 30 ))))))))))))))))))*
(0 (1 (2 (3 (4 (29 ((5 6 )((7 (18 (27 (19 (40 ((26 ((41 (20 25 ))(38 (22 23 ))))(21 24 )))))))(8 (34 (((33 (9 ((10 11 )(35 37 ))))(31 36 ))(32 (12 (13 (14 (15 ((16 17 )(28 (30 39 )))))))))))))))))))*
(0 (1 (2 (3 ((4 29 )((5 6 )((7 (18 (27 (19 (40 ((26 ((41 (20 25 ))(38 (22 23 ))))(21 24 )))))))(8 (34 (((33 (9 ((10 11 )(35 37 ))))(31 36 ))(32 (12 (13 (14 (15 ((16 17 )(28 (30 39 ))))))))))))))))))*
(0 (1 (2 (3 (4 (29 ((5 6 )((7 (18 (27 (19 (40 ((26 ((41 (20 25 ))(38 (22 23 ))))(21 24 )))))))(8 (34 (((33 (9 ((10 11 )(35 37 ))))(31 36 ))(32 (12 (13 (14 ((15 (16 17 ))(28 (30 39 ))))))))))))))))))*
(0 (1 (2 (3 (4 (29 ((5 6 )((7 (18 (19 (27 (40 ((26 ((41 (20 25 ))(38 (22 23 ))))(21 24 )))))))(8 (34 (((33 (9 ((10 11 )(35 37 ))))(31 36 ))(32 (12 (13 (14 (15 ((16 17 )(28 (30 39 )))))))))))))))))))*
(0 (1 (2 (3 (4 (29 ((5 6 )((7 (18 (19 (40 (27 ((26 ((41 (20 25 ))(38 (22 23 ))))(21 24 )))))))(8 (34 (((33 (9 ((10 11 )(35 37 ))))(31 36 ))(32 (12 (13 (14 (15 ((16 17 )(28 (30 39 )))))))))))))))))))*
(0 (1 (2 (3 (4 (29 ((5 6 )((7 (18 (19 (40 ((27 (26 ((41 (20 25 ))(38 (22 23 )))))(21 24 ))))))(8 (34 (((33 (9 ((10 11 )(35 37 ))))(31 36 ))(32 (12 (13 (14 (15 ((16 17 )(28 (30 39 )))))))))))))))))))*
(0 (1 (2 (3 (4 (29 ((5 6 )((7 (18 (19 (40 ((26 (27 ((41 (20 25 ))(38 (22 23 )))))(21 24 ))))))(8 (34 (((33 (9 ((10 11 )(35 37 ))))(31 36 ))(32 (12 (13 (14 (15 ((16 17 )(28 (30 39 )))))))))))))))))))*
(0 (1 (2 (3 (4 (29 ((5 6 )((7 (18 (19 (40 ((26 ((27 (41 (20 25 )))(38 (22 23 ))))(21 24 ))))))(8 (34 (((33 (9 ((10 11 )(35 37 ))))(31 36 ))(32 (12 (13 (14 (15 ((16 17 )(28 (30 39 )))))))))))))))))))*
(0 (1 (2 (3 (4 (29 ((5 6 )((7 (18 (19 (40 ((26 ((41 (20 25 ))(27 (38 (22 23 )))))(21 24 ))))))(8 (34 (((33 (9 ((10 11 )(35 37 ))))(31 36 ))(32 (12 (13 (14 (15 ((16 17 )(28 (30 39 )))))))))))))))))))*
(0 (1 (2 (3 (4 (29 ((5 6 )((7 (18 (19 (40 ((26 (((20 25 )(27 41 ))(38 (22 23 ))))(21 24 ))))))(8 (34 (((33 (9 ((10 11 )(35 37 ))))(31 36 ))(32 (12 (13 (14 (15 ((16 17 )(28 (30 39 )))))))))))))))))))*
(0 (1 (2 (3 ((4 29 )((5 6 )((7 (18 (40 ((26 ((41 (20 (25 (19 27 ))))(38 (22 23 ))))(21 24 )))))(8 (34 ((9 (33 (((10 11 )(35 37 ))(31 36 ))))(32 (12 (13 (14 (15 ((16 17 )(28 (30 39 ))))))))))))))))))*
(0 (1 (2 (3 ((4 29 )((5 6 )((7 (18 ((19 27 )(40 ((26 ((41 (20 25 ))(38 (22 23 ))))(21 24 ))))))(8 (34 ((9 (33 (((10 11 )(35 37 ))(31 36 ))))(32 (12 (13 (14 (15 ((16 17 )(28 (30 39 ))))))))))))))))))*
(0 (1 (2 (3 ((4 29 )((5 6 )((7 (18 (40 (((19 27 )(26 ((41 (20 25 ))(38 (22 23 )))))(21 24 )))))(8 (34 ((9 (33 (((10 11 )(35 37 ))(31 36 ))))(32 (12 (13 (14 (15 ((16 17 )(28 (30 39 ))))))))))))))))))*
(0 (1 (2 (3 ((4 29 )((5 6 )((7 (18 (40 ((26 ((19 27 )((41 (20 25 ))(38 (22 23 )))))(21 24 )))))(8 (34 ((9 (33 (((10 11 )(35 37 ))(31 36 ))))(32 (12 (13 (14 (15 ((16 17 )(28 (30 39 ))))))))))))))))))*
(0 (1 (2 (3 ((4 29 )((5 6 )((7 (18 (40 ((26 (((19 27 )(41 (20 25 )))(38 (22 23 ))))(21 24 )))))(8 (34 ((9 (33 (((10 11 )(35 37 ))(31 36 ))))(32 (12 (13 (14 (15 ((16 17 )(28 (30 39 ))))))))))))))))))*
(0 (1 (2 (3 ((4 29 )((5 6 )((7 (18 (40 ((26 (((19 27 )(38 (22 23 )))(41 (20 25 ))))(21 24 )))))(8 (34 ((9 (33 (((10 11 )(35 37 ))(31 36 ))))(32 (12 (13 (14 (15 ((16 17 )(28 (30 39 ))))))))))))))))))*
(0 (1 (2 (3 ((4 29 )((5 6 )((7 (18 (40 ((26 (((41 (19 27 ))(20 25 ))(38 (22 23 ))))(21 24 )))))(8 (34 ((9 (33 (((10 11 )(35 37 ))(31 36 ))))(32 (12 (13 (14 (15 ((16 17 )(28 (30 39 ))))))))))))))))))*
(0 (1 (2 (3 ((4 29 )((5 6 )((7 (18 (40 ((26 ((41 ((19 27 )(20 25 )))(38 (22 23 ))))(21 24 )))))(8 (34 ((9 (33 (((10 11 )(35 37 ))(31 36 ))))(32 (12 (13 (14 (15 ((16 17 )(28 (30 39 ))))))))))))))))))*
(0 (1 (2 (3 ((4 29 )((5 6 )((7 (18 (40 ((26 (((38 (19 27 ))(22 23 ))(41 (20 25 ))))(21 24 )))))(8 (34 ((9 (33 (((10 11 )(35 37 ))(31 36 ))))(32 (12 (13 (14 (15 ((16 17 )(28 (30 39 ))))))))))))))))))*
(0 (1 (2 (3 ((4 29 )((5 6 )((7 (18 (40 ((26 ((41 (20 (25 (19 27 ))))(38 (22 23 ))))(21 24 )))))(8 (34 ((9 (33 (((10 11 )(35 37 ))(31 36 ))))(32 (12 (13 (14 ((15 (16 17 ))(28 (30 39 )))))))))))))))))*
(0 (1 (2 (3 ((4 29 )((5 6 )((7 (18 (40 ((26 ((41 (25 (19 (20 27 ))))(38 (22 23 ))))(21 24 )))))(31 (8 (34 ((36 (33 (9 ((10 11 )(35 37 )))))(32 (12 (13 (14 (15 ((16 17 )(39 (28 30 )))))))))))))))))))*
(0 (1 (2 (3 ((4 29 )((5 6 )((7 (18 (40 ((26 ((41 (25 (19 (20 27 ))))(38 (22 23 ))))(21 24 )))))(31 (8 (34 ((33 (36 (9 ((10 11 )(35 37 )))))(32 (12 (13 (14 (15 ((16 17 )(39 (28 30 )))))))))))))))))))*
(0 (1 (2 (3 ((4 29 )((5 6 )((7 (18 (40 ((26 ((41 (25 (19 (20 27 ))))(38 (22 23 ))))(21 24 )))))(31 (8 (34 ((33 ((9 36 )((10 11 )(35 37 ))))(32 (12 (13 (14 (15 ((16 17 )(39 (28 30 )))))))))))))))))))*
(0 (1 (2 (3 ((4 29 )((5 6 )((7 (18 (40 ((26 ((41 (25 (19 (20 27 ))))(38 (22 23 ))))(21 24 )))))(31 (8 (34 ((36 (33 (9 ((10 11 )(35 37 )))))(32 (12 (13 (14 (15 ((16 17 )(28 (30 39 )))))))))))))))))))*
(0 (1 (2 (3 ((4 29 )((5 6 )((7 (18 (40 ((26 ((41 (25 (19 (20 27 ))))(38 (22 23 ))))(21 24 )))))(31 (8 (34 ((36 (33 (9 ((10 11 )(35 37 )))))(32 (12 (13 (14 ((15 (16 17 ))(28 (30 39 ))))))))))))))))))*
(0 (1 (2 (3 ((4 29 )((5 6 )((7 (18 (19 (40 ((26 ((41 (25 (20 27 )))(38 (22 23 ))))(21 24 ))))))(31 (8 (34 ((36 (33 (9 ((10 11 )(35 37 )))))(32 (12 (13 (14 (15 ((16 17 )(39 (28 30 )))))))))))))))))))*
(0 (1 (2 (3 ((4 29 )((5 6 )((7 (18 (40 ((26 ((41 (25 (19 (20 27 ))))(38 (22 23 ))))(21 24 )))))(8 (34 (((33 (9 ((10 11 )(35 37 ))))(31 36 ))(32 (12 (13 (14 (15 ((16 17 )(39 (28 30 ))))))))))))))))))*
(0 (1 (2 (3 ((4 29 )((5 6 )((7 (18 (19 (40 ((26 ((41 (25 (20 27 )))(38 (22 23 ))))(21 24 ))))))(31 (8 (34 ((33 (36 (9 ((10 11 )(35 37 )))))(32 (12 (13 (14 (15 ((16 17 )(39 (28 30 )))))))))))))))))))*
(0 (1 (2 (3 ((4 29 )((5 6 )((7 (18 (40 ((26 ((41 (20 (25 (19 27 ))))(38 (22 23 ))))(21 24 )))))(31 (8 (34 ((33 (36 (9 ((10 11 )(35 37 )))))(32 (12 (13 (14 (15 ((16 17 )(39 (28 30 )))))))))))))))))))*
(0 (1 (2 (3 ((4 29 )((5 6 )((7 (18 (40 ((26 ((41 ((19 27 )(20 25 )))(38 (22 23 ))))(21 24 )))))(31 (8 (34 ((33 (36 (9 ((10 11 )(35 37 )))))(32 (12 (13 (14 (15 ((16 17 )(39 (28 30 )))))))))))))))))))*
(0 (1 (2 (3 ((4 29 )((5 6 )((7 (18 (19 (40 ((26 ((41 (20 25 ))(38 (22 (23 27 )))))(21 24 ))))))(8 (34 ((9 (33 (((10 11 )(35 37 ))(31 36 ))))(32 (12 (13 (14 ((15 (16 17 ))(28 (30 39 )))))))))))))))))*
(0 (1 (2 (3 ((4 29 )((5 6 )((7 (18 (19 (40 ((26 ((41 (20 25 ))(38 (22 (23 27 )))))(21 24 ))))))(8 (34 ((9 (33 (((10 11 )(35 37 ))(31 36 ))))(32 (12 (13 (14 (15 ((16 17 )(28 (30 39 ))))))))))))))))))*
(0 (1 (2 (3 ((4 29 )((5 6 )((7 (18 (19 (40 ((26 ((41 (20 25 ))(38 (22 (23 27 )))))(21 24 ))))))(8 (34 ((9 (33 (((10 11 )(35 37 ))(31 36 ))))(32 (12 (13 (14 (15 ((16 17 )(39 (28 30 ))))))))))))))))))*
(0 (1 (2 (3 (4 (29 ((5 6 )((7 (18 (19 (40 ((26 ((41 (20 25 ))(38 (22 (23 27 )))))(21 24 ))))))(8 (34 ((9 (33 (((10 11 )(35 37 ))(31 36 ))))(32 (12 (13 (14 ((15 (16 17 ))(28 (30 39 ))))))))))))))))))*
(0 (1 (2 (3 ((4 29 )((5 6 )((7 (18 (19 (27 (40 ((26 ((41 (20 25 ))(38 (22 23 ))))(21 24 )))))))(8 (34 ((9 (33 (((10 11 )(35 37 ))(31 36 ))))(32 (12 (13 (14 ((15 (16 17 ))(28 (30 39 )))))))))))))))))*
(0 (1 (2 (3 ((4 29 )((5 6 )((7 (18 (19 (((26 ((41 (20 25 ))(38 (22 23 ))))(21 24 ))(27 40 )))))(8 (34 ((9 (33 (((10 11 )(35 37 ))(31 36 ))))(32 (12 (13 (14 ((15 (16 17 ))(28 (30 39 )))))))))))))))))*
(0 (1 (2 (3 ((4 29 )((5 6 )((7 (18 (19 (40 ((27 (26 ((41 (20 25 ))(38 (22 23 )))))(21 24 ))))))(8 (34 ((9 (33 (((10 11 )(35 37 ))(31 36 ))))(32 (12 (13 (14 ((15 (16 17 ))(28 (30 39 )))))))))))))))))*
(0 (1 (2 (3 ((4 29 )((5 6 )((7 (18 (19 (40 ((26 (27 ((41 (20 25 ))(38 (22 23 )))))(21 24 ))))))(8 (34 ((9 (33 (((10 11 )(35 37 ))(31 36 ))))(32 (12 (13 (14 ((15 (16 17 ))(28 (30 39 )))))))))))))))))*
(0 (1 (2 (3 ((4 29 )((5 6 )((7 (18 (19 (40 ((26 ((27 (41 (20 25 )))(38 (22 23 ))))(21 24 ))))))(8 (34 ((9 (33 (((10 11 )(35 37 ))(31 36 ))))(32 (12 (13 (14 ((15 (16 17 ))(28 (30 39 )))))))))))))))))*
(0 (1 (2 (3 ((4 29 )((5 6 )((7 (18 (19 (40 ((26 ((41 (20 25 ))(27 (38 (22 23 )))))(21 24 ))))))(8 (34 ((9 (33 (((10 11 )(35 37 ))(31 36 ))))(32 (12 (13 (14 ((15 (16 17 ))(28 (30 39 )))))))))))))))))*
(0 (1 (2 (3 ((4 29 )((5 6 )((7 (18 (19 (27 (40 ((26 ((41 (20 25 ))(38 (22 23 ))))(21 24 )))))))(8 (34 ((9 (33 (((10 11 )(35 37 ))(31 36 ))))(32 (12 (13 (14 (15 ((16 17 )(28 (30 39 ))))))))))))))))))*
(0 (1 (2 (3 (4 (29 ((5 6 )((7 (18 (19 (27 (40 ((26 ((41 (20 25 ))(38 (22 23 ))))(21 24 )))))))(8 (34 ((9 (33 (((10 11 )(35 37 ))(31 36 ))))(32 (12 (13 (14 (15 ((16 17 )(28 (30 39 )))))))))))))))))))*
(0 (1 (2 (3 ((4 29 )((5 6 )((7 (18 (19 (40 ((27 (26 ((41 (20 25 ))(38 (22 23 )))))(21 24 ))))))(8 (34 ((9 (33 (((10 11 )(35 37 ))(31 36 ))))(32 (12 (13 (14 (15 ((16 17 )(28 (30 39 ))))))))))))))))))*
(0 (1 (2 (3 ((4 29 )((5 6 )((7 (18 (19 (40 ((26 (27 ((41 (20 25 ))(38 (22 23 )))))(21 24 ))))))(8 (34 ((9 (33 (((10 11 )(35 37 ))(31 36 ))))(32 (12 (13 (14 (15 ((16 17 )(28 (30 39 ))))))))))))))))))*
(0 (1 (2 (3 ((4 29 )((5 6 )((7 (18 (19 (40 ((26 ((27 (41 (20 25 )))(38 (22 23 ))))(21 24 ))))))(8 (34 ((9 (33 (((10 11 )(35 37 ))(31 36 ))))(32 (12 (13 (14 (15 ((16 17 )(28 (30 39 ))))))))))))))))))*
(0 (1 (2 (3 ((4 29 )((5 6 )((7 (18 (19 (40 ((26 ((41 (20 25 ))(27 (38 (22 23 )))))(21 24 ))))))(8 (34 ((9 (33 (((10 11 )(35 37 ))(31 36 ))))(32 (12 (13 (14 (15 ((16 17 )(28 (30 39 ))))))))))))))))))*
(0 (1 (2 (3 ((4 29 )((5 6 )((7 (18 (19 (40 ((26 (((20 25 )(27 41 ))(38 (22 23 ))))(21 24 ))))))(8 (34 ((9 (33 (((10 11 )(35 37 ))(31 36 ))))(32 (12 (13 (14 (15 ((16 17 )(28 (30 39 ))))))))))))))))))*
(0 (1 (2 (3 ((4 29 )((5 6 )((7 (18 (19 (40 ((26 ((41 (27 (20 25 )))(38 (22 23 ))))(21 24 ))))))(8 (34 ((9 (33 (((10 11 )(35 37 ))(31 36 ))))(32 (12 (13 (14 (15 ((16 17 )(28 (30 39 ))))))))))))))))))*
(0 (1 (2 (3 ((4 29 )((5 6 )((7 (18 (19 (40 ((26 ((41 (20 25 ))((22 23 )(27 38 ))))(21 24 ))))))(8 (34 ((9 (33 (((10 11 )(35 37 ))(31 36 ))))(32 (12 (13 (14 (15 ((16 17 )(28 (30 39 ))))))))))))))))))*
(0 (1 (2 (3 ((4 29 )((5 6 )((7 (18 (19 (40 ((26 ((41 (20 25 ))(38 (27 (22 23 )))))(21 24 ))))))(8 (34 ((9 (33 (((10 11 )(35 37 ))(31 36 ))))(32 (12 (13 (14 (15 ((16 17 )(28 (30 39 ))))))))))))))))))*
(0 (1 (2 (3 ((4 29 )((5 6 )((7 (18 (40 ((26 (((19 27 )(41 (20 25 )))(38 (22 23 ))))(21 24 )))))(31 (8 (34 ((36 (33 (9 ((10 11 )(35 37 )))))(32 (12 (13 (14 (15 ((16 17 )(39 (28 30 )))))))))))))))))))*
(0 (1 (2 (3 ((4 29 )((5 6 )((7 (18 (40 ((26 (((19 27 )(41 (20 25 )))(38 (22 23 ))))(21 24 )))))(31 (8 (34 ((36 (33 (9 ((10 11 )(35 37 )))))(32 (12 (13 (14 (15 ((16 17 )(28 (30 39 )))))))))))))))))))*
(0 (1 (2 (3 ((4 29 )((5 6 )((7 (18 (40 ((26 (((19 (27 41 ))(20 25 ))(38 (22 23 ))))(21 24 )))))(31 (8 (34 ((36 (33 (9 ((10 11 )(35 37 )))))(32 (12 (13 (14 (15 ((16 17 )(39 (28 30 )))))))))))))))))))*
(0 (1 (2 (3 ((4 29 )((5 6 )((7 (18 (40 ((26 (((19 27 )(41 (20 25 )))(38 (22 23 ))))(21 24 )))))(31 (8 (34 ((36 (33 (9 ((10 11 )(35 37 )))))(32 (12 (13 (14 ((15 (16 17 ))(28 (30 39 ))))))))))))))))))*
(0 (1 (2 (3 ((4 29 )((5 6 )((7 (18 (40 ((26 (((19 27 )(38 (22 23 )))(41 (20 25 ))))(21 24 )))))(31 (8 (34 ((36 (33 (9 ((10 11 )(35 37 )))))(32 (12 (13 (14 (15 ((16 17 )(39 (28 30 )))))))))))))))))))*
(0 (1 (2 (3 ((4 29 )((5 6 )((7 (18 (40 ((26 (((19 27 )(41 (20 25 )))(38 (22 23 ))))(21 24 )))))(8 (34 (((33 (9 ((10 11 )(35 37 ))))(31 36 ))(32 (12 (13 (14 (15 ((16 17 )(39 (28 30 ))))))))))))))))))*
(0 (1 (2 (3 ((4 29 )((5 6 )((7 (18 (40 ((26 (((19 27 )(41 (20 25 )))(38 (22 23 ))))(21 24 )))))(31 (8 (34 ((33 (36 (9 ((10 11 )(35 37 )))))(32 (12 (13 (14 (15 ((16 17 )(39 (28 30 )))))))))))))))))))*
(0 (1 (2 (3 ((4 29 )((5 6 )((7 (18 (40 ((26 (((19 27 )(41 (20 25 )))(38 (22 23 ))))(21 24 )))))(31 (8 (34 ((33 ((9 36 )((10 11 )(35 37 ))))(32 (12 (13 (14 (15 ((16 17 )(39 (28 30 )))))))))))))))))))*
(0 (1 (2 (3 ((4 29 )((5 6 )((7 (18 (40 ((26 (((19 27 )(41 (20 25 )))(38 (22 23 ))))(21 24 )))))(8 (34 (((33 (9 ((10 11 )(35 37 ))))(31 36 ))(32 (12 (13 (14 (15 ((16 17 )(28 (30 39 ))))))))))))))))))*
(0 (1 (2 (3 ((4 29 )((5 6 )((7 (18 (40 ((26 (((19 27 )(41 (20 25 )))(38 (22 23 ))))(21 24 )))))(31 (8 (34 ((33 (36 (9 ((10 11 )(35 37 )))))(32 (12 (13 (14 (15 ((16 17 )(28 (30 39 )))))))))))))))))))*
(0 (1 (2 (3 ((4 29 )((5 6 )((7 (18 (19 (40 ((26 ((41 (25 (20 27 )))(38 (22 23 ))))(21 24 ))))))(31 (8 (34 ((36 (33 (9 ((10 11 )(35 37 )))))(32 (12 (13 (14 ((15 (16 17 ))(28 (30 39 ))))))))))))))))))*
(0 (1 (2 (3 ((4 29 )((5 6 )((7 (18 (19 (40 ((26 ((41 (25 (20 27 )))(38 (22 23 ))))(21 24 ))))))(31 (8 (34 ((36 (33 (9 ((10 11 )(35 37 )))))(32 (12 (13 (14 (15 ((16 17 )(28 (30 39 )))))))))))))))))))*
(0 (1 (2 (3 ((4 29 )((5 6 )((7 (18 (40 ((26 ((41 (25 (20 (19 27 ))))(38 (22 23 ))))(21 24 )))))(31 (8 (34 ((36 (33 (9 ((10 11 )(35 37 )))))(32 (12 (13 (14 ((15 (16 17 ))(28 (30 39 ))))))))))))))))))*
(0 (1 (2 (3 ((4 29 )((5 6 )((7 (18 (19 (27 (40 ((26 ((41 (20 25 ))(38 (22 23 ))))(21 24 )))))))(31 (8 (34 ((36 (33 (9 ((10 11 )(35 37 )))))(32 (12 (13 (14 ((15 (16 17 ))(28 (30 39 ))))))))))))))))))*
(0 (1 (2 (3 ((4 29 )((5 6 )((7 (18 (19 (40 (27 ((26 ((41 (20 25 ))(38 (22 23 ))))(21 24 )))))))(31 (8 (34 ((36 (33 (9 ((10 11 )(35 37 )))))(32 (12 (13 (14 ((15 (16 17 ))(28 (30 39 ))))))))))))))))))*
(0 (1 (2 (3 ((4 29 )((5 6 )((7 (18 (19 (40 ((27 (26 ((41 (20 25 ))(38 (22 23 )))))(21 24 ))))))(31 (8 (34 ((36 (33 (9 ((10 11 )(35 37 )))))(32 (12 (13 (14 ((15 (16 17 ))(28 (30 39 ))))))))))))))))))*
(0 (1 (2 (3 ((4 29 )((5 6 )((7 (18 (19 (40 ((26 (27 ((41 (20 25 ))(38 (22 23 )))))(21 24 ))))))(31 (8 (34 ((36 (33 (9 ((10 11 )(35 37 )))))(32 (12 (13 (14 ((15 (16 17 ))(28 (30 39 ))))))))))))))))))*
(0 (1 (2 (3 ((4 29 )((5 6 )((7 (18 (19 (40 ((26 ((27 (41 (20 25 )))(38 (22 23 ))))(21 24 ))))))(31 (8 (34 ((36 (33 (9 ((10 11 )(35 37 )))))(32 (12 (13 (14 ((15 (16 17 ))(28 (30 39 ))))))))))))))))))*
(0 (1 (2 (3 ((4 29 )((5 6 )((7 (18 (19 (40 ((26 ((41 (20 25 ))(27 (38 (22 23 )))))(21 24 ))))))(31 (8 (34 ((36 (33 (9 ((10 11 )(35 37 )))))(32 (12 (13 (14 ((15 (16 17 ))(28 (30 39 ))))))))))))))))))*
(0 (1 (2 (3 ((4 29 )((5 6 )((7 (18 (19 (40 ((26 (((20 25 )(27 41 ))(38 (22 23 ))))(21 24 ))))))(31 (8 (34 ((36 (33 (9 ((10 11 )(35 37 )))))(32 (12 (13 (14 ((15 (16 17 ))(28 (30 39 ))))))))))))))))))*
(0 (1 (2 (3 ((4 29 )((5 6 )((7 (18 (19 (27 (40 ((26 ((41 (20 25 ))(38 (22 23 ))))(21 24 )))))))(8 (34 (((33 (9 ((10 11 )(35 37 ))))(31 36 ))(32 (12 (13 (14 ((15 (16 17 ))(28 (30 39 )))))))))))))))))*
(0 (1 (2 (3 ((4 29 )((5 6 )((7 (18 (19 (27 (40 ((26 ((41 (20 25 ))(38 (22 23 ))))(21 24 )))))))(8 (34 (((33 (9 ((10 11 )(35 37 ))))(31 36 ))(32 (12 (13 (14 (15 ((16 17 )(28 (30 39 ))))))))))))))))))*
(0 (1 (2 (3 (4 (29 ((5 6 )((7 (18 (19 (27 (40 ((26 ((41 (20 25 ))(38 (22 23 ))))(21 24 )))))))(8 (34 (((33 (9 ((10 11 )(35 37 ))))(31 36 ))(32 (12 (13 (14 ((15 (16 17 ))(28 (30 39 ))))))))))))))))))*
(0 (1 (2 (3 ((4 29 )((5 6 )((7 (18 (19 (40 ((27 (26 ((41 (20 25 ))(38 (22 23 )))))(21 24 ))))))(8 (34 (((33 (9 ((10 11 )(35 37 ))))(31 36 ))(32 (12 (13 (14 ((15 (16 17 ))(28 (30 39 )))))))))))))))))*
(0 (1 (2 (3 ((4 29 )((5 6 )((7 (18 (19 (40 ((26 (27 ((41 (20 25 ))(38 (22 23 )))))(21 24 ))))))(8 (34 (((33 (9 ((10 11 )(35 37 ))))(31 36 ))(32 (12 (13 (14 ((15 (16 17 ))(28 (30 39 )))))))))))))))))*
(0 (1 (2 (3 ((4 29 )((5 6 )((7 (18 (19 (40 ((26 ((27 (41 (20 25 )))(38 (22 23 ))))(21 24 ))))))(8 (34 (((33 (9 ((10 11 )(35 37 ))))(31 36 ))(32 (12 (13 (14 ((15 (16 17 ))(28 (30 39 )))))))))))))))))*
(0 (1 (2 (3 ((4 29 )((5 6 )((7 (18 (19 (40 ((26 ((41 (20 25 ))(27 (38 (22 23 )))))(21 24 ))))))(8 (34 (((33 (9 ((10 11 )(35 37 ))))(31 36 ))(32 (12 (13 (14 ((15 (16 17 ))(28 (30 39 )))))))))))))))))*
(0 (1 (2 (3 ((4 29 )((5 6 )((7 (18 (19 (40 ((26 (((20 25 )(27 41 ))(38 (22 23 ))))(21 24 ))))))(8 (34 (((33 (9 ((10 11 )(35 37 ))))(31 36 ))(32 (12 (13 (14 ((15 (16 17 ))(28 (30 39 )))))))))))))))))*
(0 (1 (2 (3 ((4 29 )((5 6 )((7 (18 (19 (40 ((26 ((41 (27 (20 25 )))(38 (22 23 ))))(21 24 ))))))(8 (34 (((33 (9 ((10 11 )(35 37 ))))(31 36 ))(32 (12 (13 (14 ((15 (16 17 ))(28 (30 39 )))))))))))))))))*
(0 (1 (2 (3 ((4 29 )((5 6 )((7 (18 (19 (40 ((26 ((41 (20 25 ))((22 23 )(27 38 ))))(21 24 ))))))(8 (34 (((33 (9 ((10 11 )(35 37 ))))(31 36 ))(32 (12 (13 (14 ((15 (16 17 ))(28 (30 39 )))))))))))))))))*
(0 (1 (2 (3 ((4 29 )((5 6 )((7 (18 (40 ((26 ((19 27 )((41 (20 25 ))(38 (22 23 )))))(21 24 )))))(8 (34 ((9 (33 (((10 11 )(35 37 ))(31 36 ))))(32 (12 (13 (14 ((15 (16 17 ))(28 (30 39 )))))))))))))))))*
(0 (1 (2 (3 ((4 29 )((5 6 )((7 (18 (40 (((19 27 )(26 ((41 (20 25 ))(38 (22 23 )))))(21 24 )))))(8 (34 ((9 (33 (((10 11 )(35 37 ))(31 36 ))))(32 (12 (13 (14 ((15 (16 17 ))(28 (30 39 )))))))))))))))))*
(0 (1 (2 (3 ((4 29 )((5 6 )((7 (18 (40 ((26 (((41 (19 27 ))(20 25 ))(38 (22 23 ))))(21 24 )))))(8 (34 ((9 (33 (((10 11 )(35 37 ))(31 36 ))))(32 (12 (13 (14 ((15 (16 17 ))(28 (30 39 )))))))))))))))))*
(0 (1 (2 (3 ((4 29 )((5 6 )((7 (18 (40 ((26 ((41 ((19 27 )(20 25 )))(38 (22 23 ))))(21 24 )))))(8 (34 ((9 (33 (((10 11 )(35 37 ))(31 36 ))))(32 (12 (13 (14 ((15 (16 17 ))(28 (30 39 )))))))))))))))))*
(0 (1 (2 (3 ((4 29 )((5 6 )((7 (18 (40 ((26 (((38 (19 27 ))(22 23 ))(41 (20 25 ))))(21 24 )))))(8 (34 ((9 (33 (((10 11 )(35 37 ))(31 36 ))))(32 (12 (13 (14 ((15 (16 17 ))(28 (30 39 )))))))))))))))))*
(0 (1 (2 (3 ((4 29 )((5 6 )((7 (18 (40 ((26 ((41 (25 (20 (19 27 ))))(38 (22 23 ))))(21 24 )))))(8 (34 ((9 (33 (((10 11 )(35 37 ))(31 36 ))))(32 (12 (13 (14 ((15 (16 17 ))(28 (30 39 )))))))))))))))))*
(0 (1 (2 (3 ((4 29 )((5 6 )((7 (18 (40 ((26 ((19 27 )((41 (20 25 ))(38 (22 23 )))))(21 24 )))))(8 (34 ((9 (33 (((10 11 )(35 37 ))(31 36 ))))(32 (12 (13 (14 (15 ((16 17 )(39 (28 30 ))))))))))))))))))*
(0 (1 (2 (3 (4 (29 ((5 6 )((7 (18 (40 ((26 ((19 27 )((41 (20 25 ))(38 (22 23 )))))(21 24 )))))(8 (34 ((9 (33 (((10 11 )(35 37 ))(31 36 ))))(32 (12 (13 (14 ((15 (16 17 ))(28 (30 39 ))))))))))))))))))*
(0 (1 (2 (3 (4 (29 ((5 6 )((7 (18 (40 (((19 27 )(26 ((41 (20 25 ))(38 (22 23 )))))(21 24 )))))(8 (34 ((9 (33 (((10 11 )(35 37 ))(31 36 ))))(32 (12 (13 (14 ((15 (16 17 ))(28 (30 39 ))))))))))))))))))*
(0 (1 (2 (3 ((4 29 )((5 6 )((7 (18 (40 ((26 (((19 27 )(38 (22 23 )))(41 (20 25 ))))(21 24 )))))(8 (34 ((9 (33 (((10 11 )(35 37 ))(31 36 ))))(32 (12 (13 (14 ((15 (16 17 ))(28 (30 39 )))))))))))))))))*
(0 (1 (2 (3 (4 (29 ((5 6 )((7 (18 (19 (((26 ((41 (20 25 ))(38 (22 23 ))))(21 24 ))(27 40 )))))(8 (34 ((9 (33 (((10 11 )(35 37 ))(31 36 ))))(32 (12 (13 (14 (15 ((16 17 )(28 (30 39 )))))))))))))))))))*
(0 (1 (2 (3 ((4 29 )((5 6 )((7 (18 (19 (((26 ((41 (20 25 ))(38 (22 23 ))))(21 24 ))(27 40 )))))(8 (34 ((9 (33 (((10 11 )(35 37 ))(31 36 ))))(32 (12 (13 (14 (15 ((16 17 )(28 (30 39 ))))))))))))))))))*
(0 (1 (2 (3 (4 (29 ((5 6 )((7 (18 (19 (40 ((27 (26 ((41 (20 25 ))(38 (22 23 )))))(21 24 ))))))(8 (34 ((9 (33 (((10 11 )(35 37 ))(31 36 ))))(32 (12 (13 (14 (15 ((16 17 )(28 (30 39 )))))))))))))))))))*
(0 (1 (2 (3 (4 (29 ((5 6 )((7 (18 (19 (40 ((26 (27 ((41 (20 25 ))(38 (22 23 )))))(21 24 ))))))(8 (34 ((9 (33 (((10 11 )(35 37 ))(31 36 ))))(32 (12 (13 (14 (15 ((16 17 )(28 (30 39 )))))))))))))))))))*
(0 (1 (2 (3 (4 (29 ((5 6 )((7 (18 (19 (40 ((26 ((27 (41 (20 25 )))(38 (22 23 ))))(21 24 ))))))(8 (34 ((9 (33 (((10 11 )(35 37 ))(31 36 ))))(32 (12 (13 (14 (15 ((16 17 )(28 (30 39 )))))))))))))))))))*
(0 (1 (2 (3 (4 (29 ((5 6 )((7 (18 (19 (40 ((26 ((41 (20 25 ))(27 (38 (22 23 )))))(21 24 ))))))(8 (34 ((9 (33 (((10 11 )(35 37 ))(31 36 ))))(32 (12 (13 (14 (15 ((16 17 )(28 (30 39 )))))))))))))))))))*
(0 (1 (2 (3 (4 (29 ((5 6 )((7 (18 (19 (40 ((26 (((20 25 )(27 41 ))(38 (22 23 ))))(21 24 ))))))(8 (34 ((9 (33 (((10 11 )(35 37 ))(31 36 ))))(32 (12 (13 (14 (15 ((16 17 )(28 (30 39 )))))))))))))))))))*
(0 (1 (2 (3 (4 (29 ((5 6 )((7 (18 (19 (40 ((26 ((41 (27 (20 25 )))(38 (22 23 ))))(21 24 ))))))(8 (34 ((9 (33 (((10 11 )(35 37 ))(31 36 ))))(32 (12 (13 (14 (15 ((16 17 )(28 (30 39 )))))))))))))))))))*
(0 (1 (2 (3 (4 (29 ((5 6 )((7 (18 (19 (40 ((26 ((41 (20 25 ))((22 23 )(27 38 ))))(21 24 ))))))(8 (34 ((9 (33 (((10 11 )(35 37 ))(31 36 ))))(32 (12 (13 (14 (15 ((16 17 )(28 (30 39 )))))))))))))))))))*
(0 (1 (2 (3 (4 (29 ((5 6 )((7 (18 (19 (40 ((26 ((41 (20 25 ))(38 (27 (22 23 )))))(21 24 ))))))(8 (34 ((9 (33 (((10 11 )(35 37 ))(31 36 ))))(32 (12 (13 (14 (15 ((16 17 )(28 (30 39 )))))))))))))))))))*
(0 (1 (2 (3 ((4 29 )((5 6 )((7 (18 (19 (40 ((26 (27 ((41 (20 25 ))(38 (22 23 )))))(21 24 ))))))(31 (8 (34 ((33 ((9 36 )((10 11 )(35 37 ))))(32 (12 (13 (14 ((15 (16 17 ))(28 (30 39 ))))))))))))))))))*
(0 (1 (2 (3 ((4 29 )((5 6 )((7 (18 (40 ((26 ((19 27 )((41 (20 25 ))(38 (22 23 )))))(21 24 )))))(31 (8 (34 ((33 ((9 36 )((10 11 )(35 37 ))))(32 (12 (13 (14 ((15 (16 17 ))(28 (30 39 ))))))))))))))))))*
(0 (1 (2 (3 ((4 29 )((5 6 )((7 (18 (27 (19 (40 ((26 ((41 (20 25 ))(38 (22 23 ))))(21 24 )))))))(31 (8 (34 ((33 ((9 36 )((10 11 )(35 37 ))))(32 (12 (13 (14 ((15 (16 17 ))(28 (30 39 ))))))))))))))))))*
(0 (1 (2 (3 ((4 29 )((5 6 )((7 (18 (19 (27 (40 ((26 ((41 (20 25 ))(38 (22 23 ))))(21 24 )))))))(31 (8 (34 ((33 ((9 36 )((10 11 )(35 37 ))))(32 (12 (13 (14 ((15 (16 17 ))(28 (30 39 ))))))))))))))))))*
(0 (1 (2 (3 ((4 29 )((5 6 )((7 (18 (19 (40 (27 ((26 ((41 (20 25 ))(38 (22 23 ))))(21 24 )))))))(31 (8 (34 ((33 ((9 36 )((10 11 )(35 37 ))))(32 (12 (13 (14 ((15 (16 17 ))(28 (30 39 ))))))))))))))))))*
(0 (1 (2 (3 ((4 29 )((5 6 )((7 (18 (19 (40 ((27 (26 ((41 (20 25 ))(38 (22 23 )))))(21 24 ))))))(31 (8 (34 ((33 ((9 36 )((10 11 )(35 37 ))))(32 (12 (13 (14 ((15 (16 17 ))(28 (30 39 ))))))))))))))))))*
(0 (1 (2 (3 ((4 29 )((5 6 )((7 (18 (19 (40 ((26 (((20 25 )(27 41 ))(38 (22 23 ))))(21 24 ))))))(31 (8 (34 ((33 ((9 36 )((10 11 )(35 37 ))))(32 (12 (13 (14 ((15 (16 17 ))(28 (30 39 ))))))))))))))))))*
(0 (1 (2 (3 ((4 29 )((5 6 )((7 (18 (19 (40 ((26 ((41 (27 (20 25 )))(38 (22 23 ))))(21 24 ))))))(31 (8 (34 ((33 ((9 36 )((10 11 )(35 37 ))))(32 (12 (13 (14 ((15 (16 17 ))(28 (30 39 ))))))))))))))))))*
(0 (1 (2 (3 ((4 29 )((5 6 )((7 (18 (19 (40 ((26 ((41 (20 25 ))((22 23 )(27 38 ))))(21 24 ))))))(31 (8 (34 ((33 ((9 36 )((10 11 )(35 37 ))))(32 (12 (13 (14 ((15 (16 17 ))(28 (30 39 ))))))))))))))))))*
(0 (1 (2 (3 ((4 29 )((5 6 )((7 (18 (19 (40 ((26 ((41 (20 25 ))(38 (27 (22 23 )))))(21 24 ))))))(31 (8 (34 ((33 ((9 36 )((10 11 )(35 37 ))))(32 (12 (13 (14 ((15 (16 17 ))(28 (30 39 ))))))))))))))))))*
(0 (1 (2 (3 (4 (29 ((5 6 )((7 (18 (40 ((26 ((41 (25 (27 (19 20 ))))(38 (22 23 ))))(21 24 )))))(8 (34 ((9 (33 (((10 11 )(35 37 ))(31 36 ))))(32 (12 (13 (14 (15 ((16 17 )(28 (30 39 )))))))))))))))))))*
(0 (1 (2 (3 ((4 29 )((5 6 )((7 (18 (40 ((26 ((41 (25 (27 (19 20 ))))(38 (22 23 ))))(21 24 )))))(8 (34 ((9 (33 (((10 11 )(35 37 ))(31 36 ))))(32 (12 (13 (14 (15 ((16 17 )(28 (30 39 ))))))))))))))))))*
(0 (1 (2 (3 (4 (29 ((5 6 )((7 (18 (40 ((26 ((41 (25 (27 (19 20 ))))(38 (22 23 ))))(21 24 )))))(8 (34 ((9 (33 (((10 11 )(35 37 ))(31 36 ))))(32 (12 (13 (14 ((15 (16 17 ))(28 (30 39 ))))))))))))))))))*
(0 (1 (2 (3 (4 (29 ((5 6 )((7 (18 (19 (40 ((26 ((41 (25 (20 27 )))(38 (22 23 ))))(21 24 ))))))(8 (34 ((9 (33 (((10 11 )(35 37 ))(31 36 ))))(32 (12 (13 (14 (15 ((16 17 )(28 (30 39 )))))))))))))))))))*
(0 (1 (2 (3 (4 (29 ((5 6 )((7 (18 (40 ((26 ((41 (20 (25 (19 27 ))))(38 (22 23 ))))(21 24 )))))(8 (34 ((9 (33 (((10 11 )(35 37 ))(31 36 ))))(32 (12 (13 (14 (15 ((16 17 )(28 (30 39 )))))))))))))))))))*
(0 (1 (2 (3 (4 (29 ((5 6 )((7 (18 (40 ((26 ((41 (25 (20 (19 27 ))))(38 (22 23 ))))(21 24 )))))(8 (34 ((9 (33 (((10 11 )(35 37 ))(31 36 ))))(32 (12 (13 (14 (15 ((16 17 )(28 (30 39 )))))))))))))))))))*
(0 (1 (2 (3 (4 (29 ((5 6 )((7 (18 (40 ((26 ((41 ((19 27 )(20 25 )))(38 (22 23 ))))(21 24 )))))(8 (34 ((9 (33 (((10 11 )(35 37 ))(31 36 ))))(32 (12 (13 (14 (15 ((16 17 )(28 (30 39 )))))))))))))))))))*
(0 (1 (2 (3 (4 (29 ((5 6 )((7 (18 (40 ((26 ((41 (25 (27 (19 20 ))))(38 (22 23 ))))(21 24 )))))(8 (34 ((9 (33 (((10 11 )(35 37 ))(31 36 ))))(32 (12 (13 (14 (15 ((16 17 )(39 (28 30 )))))))))))))))))))*
(0 (1 (2 (3 ((4 29 )((5 6 )((7 (18 (40 ((26 ((41 (25 (27 (19 20 ))))(38 (22 23 ))))(21 24 )))))(8 (34 ((9 (33 (((10 11 )(35 37 ))(31 36 ))))(32 (12 (13 (14 ((15 (16 17 ))(28 (30 39 )))))))))))))))))*
(0 (1 (2 (3 ((4 29 )((5 6 )((7 (18 (19 (40 ((26 ((41 (25 (20 27 )))(38 (22 23 ))))(21 24 ))))))(8 (34 ((9 (33 (((10 11 )(35 37 ))(31 36 ))))(32 (12 (13 (14 (15 ((16 17 )(28 (30 39 ))))))))))))))))))*
(0 (1 (2 (3 ((4 29 )((5 6 )((7 (18 (40 ((26 ((41 (20 (25 (19 27 ))))(38 (22 23 ))))(21 24 )))))(31 (8 (34 ((33 (36 (9 ((10 11 )(35 37 )))))(32 (12 (13 (14 (15 ((16 17 )(28 (30 39 )))))))))))))))))))*
(0 (1 (2 (3 ((4 29 )((5 6 )((7 (18 (40 ((26 ((41 (20 (25 (19 27 ))))(38 (22 23 ))))(21 24 )))))(31 (8 (34 ((33 (36 (9 ((10 11 )(35 37 )))))(32 (12 (13 (14 ((15 (16 17 ))(28 (30 39 ))))))))))))))))))*
(0 (1 (2 (3 ((4 29 )((5 6 )((7 (18 (19 (40 ((26 ((41 (20 (25 27 )))(38 (22 23 ))))(21 24 ))))))(31 (8 (34 ((33 (36 (9 ((10 11 )(35 37 )))))(32 (12 (13 (14 (15 ((16 17 )(28 (30 39 )))))))))))))))))))*
(0 (1 (2 (3 ((4 29 )((5 6 )((7 (18 (40 ((26 ((41 (25 (19 (20 27 ))))(38 (22 23 ))))(21 24 )))))(31 (8 (34 ((33 (36 (9 ((10 11 )(35 37 )))))(32 (12 (13 (14 (15 ((16 17 )(28 (30 39 )))))))))))))))))))*
(0 (1 (2 (3 ((4 29 )((5 6 )((7 (18 (40 ((26 ((41 (25 (20 (19 27 ))))(38 (22 23 ))))(21 24 )))))(31 (8 (34 ((33 (36 (9 ((10 11 )(35 37 )))))(32 (12 (13 (14 (15 ((16 17 )(28 (30 39 )))))))))))))))))))*
(0 (1 (2 (3 ((4 29 )((5 6 )((7 (18 (40 ((26 ((41 (20 (25 (19 27 ))))(38 (22 23 ))))(21 24 )))))(31 (8 (34 ((36 (33 (9 ((10 11 )(35 37 )))))(32 (12 (13 (14 (15 ((16 17 )(28 (30 39 )))))))))))))))))))*
(0 (1 (2 (3 ((4 29 )((5 6 )((7 (18 (40 ((26 ((41 (20 (25 (19 27 ))))(38 (22 23 ))))(21 24 )))))(31 (8 (34 ((33 ((9 36 )((10 11 )(35 37 ))))(32 (12 (13 (14 (15 ((16 17 )(28 (30 39 )))))))))))))))))))*
(0 (1 (2 (3 ((4 29 )((5 6 )((7 (18 ((19 27 )(40 ((26 ((41 (20 25 ))(38 (22 23 ))))(21 24 ))))))(31 (8 (34 ((33 (36 (9 ((10 11 )(35 37 )))))(32 (12 (13 (14 (15 ((16 17 )(28 (30 39 )))))))))))))))))))*
(0 (1 (2 (3 ((4 29 )((5 6 )((7 (18 (40 (((19 27 )(26 ((41 (20 25 ))(38 (22 23 )))))(21 24 )))))(31 (8 (34 ((33 (36 (9 ((10 11 )(35 37 )))))(32 (12 (13 (14 (15 ((16 17 )(28 (30 39 )))))))))))))))))))*
(0 (1 (2 (3 ((4 29 )((5 6 )((7 (18 (40 ((26 ((19 27 )((41 (20 25 ))(38 (22 23 )))))(21 24 )))))(31 (8 (34 ((33 (36 (9 ((10 11 )(35 37 )))))(32 (12 (13 (14 (15 ((16 17 )(28 (30 39 )))))))))))))))))))*
(0 (1 (2 (3 ((4 29 )((5 6 )((7 (18 (40 ((26 ((41 (25 (27 (19 20 ))))(38 (22 23 ))))(21 24 )))))(8 (34 (((33 (9 ((10 11 )(35 37 ))))(31 36 ))(32 (12 (13 (14 ((15 (16 17 ))(28 (30 39 )))))))))))))))))*
(0 (1 (2 (3 ((4 29 )((5 6 )((7 (18 (40 ((26 ((41 (25 (27 (19 20 ))))(38 (22 23 ))))(21 24 )))))(8 (34 (((33 (9 ((10 11 )(35 37 ))))(31 36 ))(32 (12 (13 (14 (15 ((16 17 )(28 (30 39 ))))))))))))))))))*
(0 (1 (2 (3 (4 (29 ((5 6 )((7 (18 (40 ((26 ((41 (25 (27 (19 20 ))))(38 (22 23 ))))(21 24 )))))(8 (34 (((33 (9 ((10 11 )(35 37 ))))(31 36 ))(32 (12 (13 (14 ((15 (16 17 ))(28 (30 39 ))))))))))))))))))*
(0 (1 (2 (3 ((4 29 )((5 6 )((7 (18 (19 (40 ((26 ((41 (25 (20 27 )))(38 (22 23 ))))(21 24 ))))))(8 (34 (((33 (9 ((10 11 )(35 37 ))))(31 36 ))(32 (12 (13 (14 ((15 (16 17 ))(28 (30 39 )))))))))))))))))*
(0 (1 (2 (3 (4 (29 ((5 6 )((7 (18 (40 ((26 ((41 (25 (27 (19 20 ))))(38 (22 23 ))))(21 24 )))))(8 (34 (((33 (9 ((10 11 )(35 37 ))))(31 36 ))(32 (12 (13 (14 (15 ((16 17 )(28 (30 39 )))))))))))))))))))*
(0 (1 (2 (3 ((4 29 )((5 6 )((7 (18 (19 (40 ((26 ((41 (25 (20 27 )))(38 (22 23 ))))(21 24 ))))))(8 (34 (((33 (9 ((10 11 )(35 37 ))))(31 36 ))(32 (12 (13 (14 (15 ((16 17 )(28 (30 39 ))))))))))))))))))*
(0 (1 (2 (3 ((4 29 )((5 6 )((7 (18 (40 ((26 ((41 (20 (25 (19 27 ))))(38 (22 23 ))))(21 24 )))))(8 (34 (((33 (9 ((10 11 )(35 37 ))))(31 36 ))(32 (12 (13 (14 (15 ((16 17 )(28 (30 39 ))))))))))))))))))*
(0 (1 (2 (3 ((4 29 )((5 6 )((7 (18 (40 ((26 ((41 (25 (20 (19 27 ))))(38 (22 23 ))))(21 24 )))))(8 (34 (((33 (9 ((10 11 )(35 37 ))))(31 36 ))(32 (12 (13 (14 (15 ((16 17 )(28 (30 39 ))))))))))))))))))*
(0 (1 (2 (3 ((4 29 )((5 6 )((7 (18 (40 ((26 ((41 ((19 27 )(20 25 )))(38 (22 23 ))))(21 24 )))))(8 (34 (((33 (9 ((10 11 )(35 37 ))))(31 36 ))(32 (12 (13 (14 (15 ((16 17 )(28 (30 39 ))))))))))))))))))*
(0 (1 (2 (3 (4 (29 ((5 6 )((7 (18 (19 (40 ((26 ((41 (25 (20 27 )))(38 (22 23 ))))(21 24 ))))))(8 (34 (((33 (9 ((10 11 )(35 37 ))))(31 36 ))(32 (12 (13 (14 ((15 (16 17 ))(28 (30 39 ))))))))))))))))))*
(0 (1 (2 (3 (4 (29 ((5 6 )((7 (18 (40 ((26 (((19 27 )(41 (20 25 )))(38 (22 23 ))))(21 24 )))))(8 (34 (((33 (9 ((10 11 )(35 37 ))))(31 36 ))(32 (12 (13 (14 ((15 (16 17 ))(28 (30 39 ))))))))))))))))))*
(0 (1 (2 (3 (4 (29 ((5 6 )((7 (18 (40 (((19 27 )(26 ((41 (20 25 ))(38 (22 23 )))))(21 24 )))))(8 (34 (((33 (9 ((10 11 )(35 37 ))))(31 36 ))(32 (12 (13 (14 ((15 (16 17 ))(28 (30 39 ))))))))))))))))))*
(0 (1 (2 (3 (4 (29 ((5 6 )((7 (18 (40 ((26 ((19 27 )((41 (20 25 ))(38 (22 23 )))))(21 24 )))))(8 (34 (((33 (9 ((10 11 )(35 37 ))))(31 36 ))(32 (12 (13 (14 ((15 (16 17 ))(28 (30 39 ))))))))))))))))))*
(0 (1 (2 (3 (4 (29 ((5 6 )((7 (18 (40 ((26 (((38 (19 27 ))(22 23 ))(41 (20 25 ))))(21 24 )))))(8 (34 (((33 (9 ((10 11 )(35 37 ))))(31 36 ))(32 (12 (13 (14 ((15 (16 17 ))(28 (30 39 ))))))))))))))))))*
(0 (1 (2 (3 (4 (29 ((5 6 )((7 (18 (40 ((26 ((41 (20 (25 (19 27 ))))(38 (22 23 ))))(21 24 )))))(8 (34 (((33 (9 ((10 11 )(35 37 ))))(31 36 ))(32 (12 (13 (14 ((15 (16 17 ))(28 (30 39 ))))))))))))))))))*
(0 (1 (2 (3 (4 (29 ((5 6 )((7 (18 (40 ((26 ((41 (25 (20 (19 27 ))))(38 (22 23 ))))(21 24 )))))(8 (34 (((33 (9 ((10 11 )(35 37 ))))(31 36 ))(32 (12 (13 (14 ((15 (16 17 ))(28 (30 39 ))))))))))))))))))*
(0 (1 (2 (3 (4 (29 ((5 6 )((7 (18 (40 ((26 (((19 27 )(38 (22 23 )))(41 (20 25 ))))(21 24 )))))(8 (34 (((33 (9 ((10 11 )(35 37 ))))(31 36 ))(32 (12 (13 (14 ((15 (16 17 ))(28 (30 39 ))))))))))))))))))*
(0 (1 (2 (3 (4 (29 ((5 6 )((7 (18 (40 ((26 (((19 27 )(41 (20 25 )))(38 (22 23 ))))(21 24 )))))(8 (34 (((33 (9 ((10 11 )(35 37 ))))(31 36 ))(32 (12 (13 (14 (15 ((16 17 )(28 (30 39 )))))))))))))))))))*
(0 (1 (2 (3 (4 (29 ((5 6 )((7 (18 (19 (40 ((26 ((27 (41 (20 25 )))(38 (22 23 ))))(21 24 ))))))(8 (34 (((33 (9 ((10 11 )(35 37 ))))(31 36 ))(32 (12 (13 (14 ((15 (16 17 ))(28 (30 39 ))))))))))))))))))*
(0 (1 (2 (3 (4 (29 ((5 6 )((7 (18 (40 ((26 (((27 (19 41 ))(20 25 ))(38 (22 23 ))))(21 24 )))))(8 (34 (((33 (9 ((10 11 )(35 37 ))))(31 36 ))(32 (12 (13 (14 ((15 (16 17 ))(28 (30 39 ))))))))))))))))))*
(0 (1 (2 (3 (4 (29 ((5 6 )((7 (18 (40 (((26 (19 27 ))((41 (20 25 ))(38 (22 23 ))))(21 24 )))))(8 (34 ((9 (33 (((10 11 )(35 37 ))(31 36 ))))(32 (12 (13 (14 (15 ((16 17 )(28 (30 39 )))))))))))))))))))*
(0 (1 (2 (3 (4 (29 ((5 6 )((7 (18 (40 ((26 (((19 27 )(41 (20 25 )))(38 (22 23 ))))(21 24 )))))(8 (34 ((9 (33 (((10 11 )(35 37 ))(31 36 ))))(32 (12 (13 (14 (15 ((16 17 )(28 (30 39 )))))))))))))))))))*
(0 (1 (2 (3 (4 (29 ((5 6 )((7 (18 (40 ((26 (((19 27 )(38 (22 23 )))(41 (20 25 ))))(21 24 )))))(8 (34 ((9 (33 (((10 11 )(35 37 ))(31 36 ))))(32 (12 (13 (14 (15 ((16 17 )(28 (30 39 )))))))))))))))))))*
(0 (1 (2 (3 (4 (29 ((5 6 )((7 (18 (40 ((26 (((41 (19 27 ))(20 25 ))(38 (22 23 ))))(21 24 )))))(8 (34 ((9 (33 (((10 11 )(35 37 ))(31 36 ))))(32 (12 (13 (14 (15 ((16 17 )(28 (30 39 )))))))))))))))))))*
(0 (1 (2 (3 (4 (29 ((5 6 )((7 (18 (40 ((26 (((38 (19 27 ))(22 23 ))(41 (20 25 ))))(21 24 )))))(8 (34 ((9 (33 (((10 11 )(35 37 ))(31 36 ))))(32 (12 (13 (14 (15 ((16 17 )(28 (30 39 )))))))))))))))))))*
(0 (1 (2 (3 (4 (29 ((5 6 )((7 (18 (40 ((26 ((19 27 )((41 (20 25 ))(38 (22 23 )))))(21 24 )))))(8 (34 ((9 (33 (((10 11 )(35 37 ))(31 36 ))))(32 (12 (13 (14 (15 ((16 17 )(28 (30 39 )))))))))))))))))))*
(0 (1 (2 (3 (4 (29 ((5 6 )((7 (18 (40 (((26 (19 27 ))((41 (20 25 ))(38 (22 23 ))))(21 24 )))))(8 (34 ((9 (33 (((10 11 )(35 37 ))(31 36 ))))(32 (12 (13 (14 (15 ((16 17 )(39 (28 30 )))))))))))))))))))*
(0 (1 (2 (3 (4 (29 ((5 6 )((7 (18 (40 ((26 (((19 27 )(41 (20 25 )))(38 (22 23 ))))(21 24 )))))(8 (34 ((9 (33 (((10 11 )(35 37 ))(31 36 ))))(32 (12 (13 (14 ((15 (16 17 ))(28 (30 39 ))))))))))))))))))*
(0 (1 (2 (3 (4 (29 ((5 6 )((7 (18 (40 ((26 (((19 27 )(41 (20 25 )))(38 (22 23 ))))(21 24 )))))(8 (34 ((9 (33 (((10 11 )(35 37 ))(31 36 ))))(32 (12 (13 (14 (15 ((16 17 )(39 (28 30 )))))))))))))))))))*
(0 (1 (2 (3 (4 (29 ((5 6 )((7 (18 (40 ((26 (((27 (19 41 ))(20 25 ))(38 (22 23 ))))(21 24 )))))(8 (34 ((9 (33 (((10 11 )(35 37 ))(31 36 ))))(32 (12 (13 (14 (15 ((16 17 )(28 (30 39 )))))))))))))))))))*
(0 (1 (2 (3 ((4 29 )((5 6 )((7 (18 (19 (40 ((26 ((41 (20 25 ))(38 (22 (23 27 )))))(21 24 ))))))(31 (8 (34 ((36 (33 (9 ((10 11 )(35 37 )))))(32 (12 (13 (14 (15 ((16 17 )(39 (28 30 )))))))))))))))))))*
(0 (1 (2 (3 ((4 29 )((5 6 )((7 (18 (19 (40 ((26 ((41 (27 (20 25 )))(38 (22 23 ))))(21 24 ))))))(31 (8 (34 ((36 (33 (9 ((10 11 )(35 37 )))))(32 (12 (13 (14 (15 ((16 17 )(39 (28 30 )))))))))))))))))))*
(0 (1 (2 (3 ((4 29 )((5 6 )((7 (18 (19 (40 ((26 ((41 (20 25 ))(38 (27 (22 23 )))))(21 24 ))))))(31 (8 (34 ((36 (33 (9 ((10 11 )(35 37 )))))(32 (12 (13 (14 (15 ((16 17 )(39 (28 30 )))))))))))))))))))*
(0 (1 (2 (3 ((4 29 )((5 6 )((7 (18 (19 (40 ((26 ((41 (20 25 ))((22 23 )(27 38 ))))(21 24 ))))))(31 (8 (34 ((36 (33 (9 ((10 11 )(35 37 )))))(32 (12 (13 (14 (15 ((16 17 )(39 (28 30 )))))))))))))))))))*
(0 (1 (2 (3 ((4 29 )((5 6 )((7 (18 (19 (40 ((26 ((41 (20 25 ))(38 (22 (23 27 )))))(21 24 ))))))(8 (34 (((33 (9 ((10 11 )(35 37 ))))(31 36 ))(32 (12 (13 (14 (15 ((16 17 )(39 (28 30 ))))))))))))))))))*
(0 (1 (2 (3 ((4 29 )((5 6 )((7 (18 (19 (40 ((26 ((41 (20 25 ))(38 (22 (23 27 )))))(21 24 ))))))(31 (8 (34 ((33 (36 (9 ((10 11 )(35 37 )))))(32 (12 (13 (14 (15 ((16 17 )(39 (28 30 )))))))))))))))))))*
(0 (1 (2 (3 ((4 29 )((5 6 )((7 (18 (19 (40 ((26 ((41 (20 25 ))(38 (22 (23 27 )))))(21 24 ))))))(31 (8 (34 ((33 ((9 36 )((10 11 )(35 37 ))))(32 (12 (13 (14 (15 ((16 17 )(39 (28 30 )))))))))))))))))))*
(0 (1 (2 (3 ((4 29 )((5 6 )((7 (18 (19 (40 ((26 ((41 (27 (20 25 )))(38 (22 23 ))))(21 24 ))))))(31 (8 (34 ((33 ((9 36 )((10 11 )(35 37 ))))(32 (12 (13 (14 (15 ((16 17 )(39 (28 30 )))))))))))))))))))*
(0 (1 (2 (3 ((4 29 )((5 6 )((7 (18 (19 (40 ((26 ((41 (27 (20 25 )))(38 (22 23 ))))(21 24 ))))))(31 (8 (34 ((36 (33 (9 ((10 11 )(35 37 )))))(32 (12 (13 (14 ((15 (16 17 ))(28 (30 39 ))))))))))))))))))*
(0 (1 (2 (3 ((4 29 )((5 6 )((7 (18 (19 (40 ((26 ((41 (20 25 ))(38 (27 (22 23 )))))(21 24 ))))))(31 (8 (34 ((36 (33 (9 ((10 11 )(35 37 )))))(32 (12 (13 (14 (15 ((16 17 )(28 (30 39 )))))))))))))))))))*
(0 (1 (2 (3 ((4 29 )((5 6 )((7 (18 (40 ((26 ((41 (25 (20 (19 27 ))))(38 (22 23 ))))(21 24 )))))(8 (34 ((9 (33 (((10 11 )(35 37 ))(31 36 ))))(32 (12 (13 (14 (15 ((16 17 )(28 (30 39 ))))))))))))))))))*
(0 (1 (2 (3 ((4 29 )((5 6 )((7 (18 (40 ((26 ((41 (25 (20 (19 27 ))))(38 (22 23 ))))(21 24 )))))(8 (34 ((9 (33 (((10 11 )(35 37 ))(31 36 ))))(32 (12 (13 (14 (15 ((16 17 )(39 (28 30 ))))))))))))))))))*
(0 (1 (2 (3 (4 (29 ((5 6 )((7 (18 (40 ((26 ((41 (25 (20 (19 27 ))))(38 (22 23 ))))(21 24 )))))(8 (34 ((9 (33 (((10 11 )(35 37 ))(31 36 ))))(32 (12 (13 (14 (15 ((16 17 )(39 (28 30 )))))))))))))))))))*
(0 (1 (2 (3 ((4 29 )((5 6 )((7 (18 (19 (40 ((26 ((41 (25 (20 27 )))(38 (22 23 ))))(21 24 ))))))(8 (34 ((9 (33 (((10 11 )(35 37 ))(31 36 ))))(32 (12 (13 (14 (15 ((16 17 )(39 (28 30 ))))))))))))))))))*
(0 (1 (2 (3 ((4 29 )((5 6 )((7 (18 (40 ((26 ((41 (20 (25 (19 27 ))))(38 (22 23 ))))(21 24 )))))(8 (34 ((9 (33 (((10 11 )(35 37 ))(31 36 ))))(32 (12 (13 (14 (15 ((16 17 )(39 (28 30 ))))))))))))))))))*
(0 (1 (2 (3 ((4 29 )((5 6 )((7 (18 ((19 27 )(40 ((26 ((41 (20 25 ))(38 (22 23 ))))(21 24 ))))))(8 (34 ((9 (33 (((10 11 )(35 37 ))(31 36 ))))(32 (12 (13 (14 (15 ((16 17 )(39 (28 30 ))))))))))))))))))*
(0 (1 (2 (3 ((4 29 )((5 6 )((7 (18 (40 (((19 27 )(26 ((41 (20 25 ))(38 (22 23 )))))(21 24 )))))(8 (34 ((9 (33 (((10 11 )(35 37 ))(31 36 ))))(32 (12 (13 (14 (15 ((16 17 )(39 (28 30 ))))))))))))))))))*
(0 (1 (2 (3 ((4 29 )((5 6 )((7 (18 (40 ((26 (((19 27 )(41 (20 25 )))(38 (22 23 ))))(21 24 )))))(8 (34 ((9 (33 (((10 11 )(35 37 ))(31 36 ))))(32 (12 (13 (14 (15 ((16 17 )(39 (28 30 ))))))))))))))))))*
(0 (1 (2 (3 ((4 29 )((5 6 )((7 (18 (40 ((26 (((19 27 )(38 (22 23 )))(41 (20 25 ))))(21 24 )))))(8 (34 ((9 (33 (((10 11 )(35 37 ))(31 36 ))))(32 (12 (13 (14 (15 ((16 17 )(39 (28 30 ))))))))))))))))))*
(0 (1 (2 (3 ((4 29 )((5 6 )((7 (18 (40 ((26 (((41 (19 27 ))(20 25 ))(38 (22 23 ))))(21 24 )))))(8 (34 ((9 (33 (((10 11 )(35 37 ))(31 36 ))))(32 (12 (13 (14 (15 ((16 17 )(39 (28 30 ))))))))))))))))))*
(0 (1 (2 (3 ((4 29 )((5 6 )((7 (18 (19 (40 ((26 ((41 (20 (25 27 )))(38 (22 23 ))))(21 24 ))))))(8 (34 (((33 (9 ((10 11 )(35 37 ))))(31 36 ))(32 (12 (13 (14 (15 ((16 17 )(39 (28 30 ))))))))))))))))))*
(0 (1 (2 (3 (4 (29 ((5 6 )((7 (18 (19 (40 ((26 ((41 (20 (25 27 )))(38 (22 23 ))))(21 24 ))))))(8 (34 (((33 (9 ((10 11 )(35 37 ))))(31 36 ))(32 (12 (13 (14 (15 ((16 17 )(39 (28 30 )))))))))))))))))))*
(0 (1 (2 (3 ((4 29 )((5 6 )((7 (18 (40 ((26 ((41 (20 (25 (19 27 ))))(38 (22 23 ))))(21 24 )))))(8 (34 (((33 (9 ((10 11 )(35 37 ))))(31 36 ))(32 (12 (13 (14 (15 ((16 17 )(39 (28 30 ))))))))))))))))))*
(0 (1 (2 (3 ((4 29 )((5 6 )((7 (18 (19 (40 ((26 ((41 (20 25 ))((22 23 )(27 38 ))))(21 24 ))))))(8 (34 (((33 (9 ((10 11 )(35 37 ))))(31 36 ))(32 (12 (13 (14 (15 ((16 17 )(39 (28 30 ))))))))))))))))))*
(0 (1 (2 (3 ((4 29 )((5 6 )((7 (18 (19 (40 ((26 ((41 (20 25 ))(38 (27 (22 23 )))))(21 24 ))))))(8 (34 (((33 (9 ((10 11 )(35 37 ))))(31 36 ))(32 (12 (13 (14 (15 ((16 17 )(39 (28 30 ))))))))))))))))))*
(0 (1 (2 (3 (4 (29 ((5 6 )((7 (18 (40 ((26 ((41 (20 (25 (19 27 ))))(38 (22 23 ))))(21 24 )))))(8 (34 (((33 (9 ((10 11 )(35 37 ))))(31 36 ))(32 (12 (13 (14 (15 ((16 17 )(39 (28 30 )))))))))))))))))))*
(0 (1 (2 (3 (4 (29 ((5 6 )((7 (18 (27 (19 (40 ((26 ((41 (20 25 ))(38 (22 23 ))))(21 24 )))))))(8 (34 (((33 (9 ((10 11 )(35 37 ))))(31 36 ))(32 (12 (13 (14 (15 ((16 17 )(39 (28 30 )))))))))))))))))))*
(0 (1 (2 (3 (4 (29 ((5 6 )((7 (18 (19 (27 (40 ((26 ((41 (20 25 ))(38 (22 23 ))))(21 24 )))))))(8 (34 (((33 (9 ((10 11 )(35 37 ))))(31 36 ))(32 (12 (13 (14 (15 ((16 17 )(39 (28 30 )))))))))))))))))))*
(0 (1 (2 (3 (4 (29 ((5 6 )((7 (18 (19 (40 ((27 (26 ((41 (20 25 ))(38 (22 23 )))))(21 24 ))))))(8 (34 (((33 (9 ((10 11 )(35 37 ))))(31 36 ))(32 (12 (13 (14 (15 ((16 17 )(39 (28 30 )))))))))))))))))))*
(0 (1 (2 (3 (4 (29 ((5 6 )((7 (18 (19 (40 ((26 (27 ((41 (20 25 ))(38 (22 23 )))))(21 24 ))))))(8 (34 (((33 (9 ((10 11 )(35 37 ))))(31 36 ))(32 (12 (13 (14 (15 ((16 17 )(39 (28 30 )))))))))))))))))))*
(0 (1 (2 (3 ((4 29 )((5 6 )((7 (18 (40 ((26 (((38 (19 27 ))(22 23 ))(41 (20 25 ))))(21 24 )))))(8 (34 (((33 (9 ((10 11 )(35 37 ))))(31 36 ))(32 (12 (13 (14 (15 ((16 17 )(28 (30 39 ))))))))))))))))))*
(0 (1 (2 (3 (4 (29 ((5 6 )((7 (18 (40 ((26 (((38 (19 27 ))(22 23 ))(41 (20 25 ))))(21 24 )))))(8 (34 (((33 (9 ((10 11 )(35 37 ))))(31 36 ))(32 (12 (13 (14 (15 ((16 17 )(28 (30 39 )))))))))))))))))))*
(0 (1 (2 (3 ((4 29 )((5 6 )((7 (18 (19 (40 ((26 ((41 (20 25 ))((22 23 )(27 38 ))))(21 24 ))))))(8 (34 (((33 (9 ((10 11 )(35 37 ))))(31 36 ))(32 (12 (13 (14 (15 ((16 17 )(28 (30 39 ))))))))))))))))))*
(0 (1 (2 (3 ((4 29 )((5 6 )((7 (18 (40 ((26 (((38 (19 27 ))(22 23 ))(41 (20 25 ))))(21 24 )))))(8 (34 (((33 (9 ((10 11 )(35 37 ))))(31 36 ))(32 (12 (13 (14 (15 ((16 17 )(39 (28 30 ))))))))))))))))))*
(0 (1 (2 (3 ((4 29 )((5 6 )((7 (18 (40 ((26 (((38 (19 27 ))(22 23 ))(41 (20 25 ))))(21 24 )))))(31 (8 (34 ((36 (33 (9 ((10 11 )(35 37 )))))(32 (12 (13 (14 (15 ((16 17 )(28 (30 39 )))))))))))))))))))*
(0 (1 (2 (3 ((4 29 )((5 6 )((7 (18 (40 ((26 ((19 27 )((41 (20 25 ))(38 (22 23 )))))(21 24 )))))(8 (34 (((33 (9 ((10 11 )(35 37 ))))(31 36 ))(32 (12 (13 (14 (15 ((16 17 )(28 (30 39 ))))))))))))))))))*
(0 (1 (2 (3 ((4 29 )((5 6 )((7 (18 (40 ((26 (((19 27 )(38 (22 23 )))(41 (20 25 ))))(21 24 )))))(8 (34 (((33 (9 ((10 11 )(35 37 ))))(31 36 ))(32 (12 (13 (14 (15 ((16 17 )(28 (30 39 ))))))))))))))))))*
(0 (1 (2 (3 ((4 29 )((5 6 )((7 (18 (40 ((26 (((41 (19 27 ))(20 25 ))(38 (22 23 ))))(21 24 )))))(8 (34 (((33 (9 ((10 11 )(35 37 ))))(31 36 ))(32 (12 (13 (14 (15 ((16 17 )(28 (30 39 ))))))))))))))))))*
(0 (1 (2 (3 (4 (29 ((5 6 )((7 (18 (19 (40 ((26 ((41 (20 25 ))((22 23 )(27 38 ))))(21 24 ))))))(8 (34 (((33 (9 ((10 11 )(35 37 ))))(31 36 ))(32 (12 (13 (14 (15 ((16 17 )(28 (30 39 )))))))))))))))))))*
(0 (1 (2 (3 (4 (29 ((5 6 )((7 (18 (40 ((26 (((38 (19 27 ))(22 23 ))(41 (20 25 ))))(21 24 )))))(8 (34 (((33 (9 ((10 11 )(35 37 ))))(31 36 ))(32 (12 (13 (14 (15 ((16 17 )(39 (28 30 )))))))))))))))))))*
(0 (1 (2 (3 ((4 29 )((5 6 )((7 (18 (27 (19 (40 ((26 ((41 (20 25 ))(38 (22 23 ))))(21 24 )))))))(31 (8 (34 ((33 (36 (9 ((10 11 )(35 37 )))))(32 (12 (13 (14 ((15 (16 17 ))(28 (30 39 ))))))))))))))))))*
(0 (1 (2 (3 ((4 29 )((5 6 )((7 (18 (19 (40 (27 ((26 ((41 (20 25 ))(38 (22 23 ))))(21 24 )))))))(31 (8 (34 ((33 (36 (9 ((10 11 )(35 37 )))))(32 (12 (13 (14 ((15 (16 17 ))(28 (30 39 ))))))))))))))))))*
(0 (1 (2 (3 ((4 29 )((5 6 )((7 (18 (19 (40 ((27 (26 ((41 (20 25 ))(38 (22 23 )))))(21 24 ))))))(31 (8 (34 ((33 (36 (9 ((10 11 )(35 37 )))))(32 (12 (13 (14 ((15 (16 17 ))(28 (30 39 ))))))))))))))))))*
(0 (1 (2 (3 ((4 29 )((5 6 )((7 (18 (19 (40 ((26 (27 ((41 (20 25 ))(38 (22 23 )))))(21 24 ))))))(31 (8 (34 ((33 (36 (9 ((10 11 )(35 37 )))))(32 (12 (13 (14 ((15 (16 17 ))(28 (30 39 ))))))))))))))))))*
(0 (1 (2 (3 ((4 29 )((5 6 )((7 (18 (19 (40 ((26 ((27 (41 (20 25 )))(38 (22 23 ))))(21 24 ))))))(31 (8 (34 ((33 (36 (9 ((10 11 )(35 37 )))))(32 (12 (13 (14 ((15 (16 17 ))(28 (30 39 ))))))))))))))))))*
(0 (1 (2 (3 ((4 29 )((5 6 )((7 (18 (19 (40 ((26 ((41 (20 25 ))(27 (38 (22 23 )))))(21 24 ))))))(31 (8 (34 ((33 (36 (9 ((10 11 )(35 37 )))))(32 (12 (13 (14 ((15 (16 17 ))(28 (30 39 ))))))))))))))))))*
(0 (1 (2 (3 ((4 29 )((5 6 )((7 (18 (19 (40 ((26 (((20 25 )(27 41 ))(38 (22 23 ))))(21 24 ))))))(31 (8 (34 ((33 (36 (9 ((10 11 )(35 37 )))))(32 (12 (13 (14 ((15 (16 17 ))(28 (30 39 ))))))))))))))))))*
(0 (1 (2 (3 ((4 29 )((5 6 )((7 (18 (19 (40 ((26 ((41 (27 (20 25 )))(38 (22 23 ))))(21 24 ))))))(31 (8 (34 ((33 (36 (9 ((10 11 )(35 37 )))))(32 (12 (13 (14 ((15 (16 17 ))(28 (30 39 ))))))))))))))))))*
(0 (1 (2 (3 ((4 29 )((5 6 )((7 (18 (19 (40 ((26 ((41 (20 25 ))((22 23 )(27 38 ))))(21 24 ))))))(31 (8 (34 ((33 (36 (9 ((10 11 )(35 37 )))))(32 (12 (13 (14 ((15 (16 17 ))(28 (30 39 ))))))))))))))))))*
(0 (1 (2 (3 ((4 29 )((5 6 )((7 (18 (19 (40 ((26 ((41 (20 25 ))(38 (27 (22 23 )))))(21 24 ))))))(31 (8 (34 ((33 (36 (9 ((10 11 )(35 37 )))))(32 (12 (13 (14 ((15 (16 17 ))(28 (30 39 ))))))))))))))))))*
(0 (1 (2 (3 ((4 29 )((5 6 )((7 (18 (19 (((26 ((41 (20 25 ))(38 (22 23 ))))(21 24 ))(27 40 )))))(8 (34 (((33 (9 ((10 11 )(35 37 ))))(31 36 ))(32 (12 (13 (14 ((15 (16 17 ))(28 (30 39 )))))))))))))))))*
(0 (1 (2 (3 ((4 29 )((5 6 )((7 (18 (19 (((26 ((41 (20 25 ))(38 (22 23 ))))(21 24 ))(27 40 )))))(8 (34 (((33 (9 ((10 11 )(35 37 ))))(31 36 ))(32 (12 (13 (14 (15 ((16 17 )(28 (30 39 ))))))))))))))))))*
(0 (1 (2 (3 (4 (29 ((5 6 )((7 (18 (19 (((26 ((41 (20 25 ))(38 (22 23 ))))(21 24 ))(27 40 )))))(8 (34 (((33 (9 ((10 11 )(35 37 ))))(31 36 ))(32 (12 (13 (14 ((15 (16 17 ))(28 (30 39 ))))))))))))))))))*
(0 (1 (2 (3 ((4 29 )((5 6 )((7 (18 (19 (40 ((26 ((41 (20 25 ))(38 (27 (22 23 )))))(21 24 ))))))(8 (34 (((33 (9 ((10 11 )(35 37 ))))(31 36 ))(32 (12 (13 (14 ((15 (16 17 ))(28 (30 39 )))))))))))))))))*
(0 (1 (2 (3 ((4 29 )((5 6 )((7 (18 (19 (40 ((26 ((41 (20 25 ))(38 (23 (22 27 )))))(21 24 ))))))(8 (34 (((33 (9 ((10 11 )(35 37 ))))(31 36 ))(32 (12 (13 (14 ((15 (16 17 ))(28 (30 39 )))))))))))))))))*
(0 (1 (2 (3 ((4 29 )((5 6 )((7 (18 (19 (40 ((27 (26 ((41 (20 25 ))(38 (22 23 )))))(21 24 ))))))(8 (34 (((33 (9 ((10 11 )(35 37 ))))(31 36 ))(32 (12 (13 (14 (15 ((16 17 )(28 (30 39 ))))))))))))))))))*
(0 (1 (2 (3 ((4 29 )((5 6 )((7 (18 (19 (40 ((26 (27 ((41 (20 25 ))(38 (22 23 )))))(21 24 ))))))(8 (34 (((33 (9 ((10 11 )(35 37 ))))(31 36 ))(32 (12 (13 (14 (15 ((16 17 )(28 (30 39 ))))))))))))))))))*
(0 (1 (2 (3 ((4 29 )((5 6 )((7 (18 (19 (40 ((26 ((27 (41 (20 25 )))(38 (22 23 ))))(21 24 ))))))(8 (34 (((33 (9 ((10 11 )(35 37 ))))(31 36 ))(32 (12 (13 (14 (15 ((16 17 )(28 (30 39 ))))))))))))))))))*
(0 (1 (2 (3 ((4 29 )((5 6 )((7 (18 (19 (40 ((26 ((41 (20 25 ))(27 (38 (22 23 )))))(21 24 ))))))(8 (34 (((33 (9 ((10 11 )(35 37 ))))(31 36 ))(32 (12 (13 (14 (15 ((16 17 )(28 (30 39 ))))))))))))))))))*
(0 (1 (2 (3 ((4 29 )((5 6 )((7 (18 (19 (40 ((26 (((20 25 )(27 41 ))(38 (22 23 ))))(21 24 ))))))(8 (34 (((33 (9 ((10 11 )(35 37 ))))(31 36 ))(32 (12 (13 (14 (15 ((16 17 )(28 (30 39 ))))))))))))))))))*
(0 (1 (2 (3 ((4 29 )((5 6 )((7 (18 (19 (40 ((26 ((41 (20 25 ))(38 (27 (22 23 )))))(21 24 ))))))(31 (8 (34 ((36 (33 (9 ((10 11 )(35 37 )))))(32 (12 (13 (14 ((15 (16 17 ))(28 (30 39 ))))))))))))))))))*
(0 (1 (2 (3 ((4 29 )((5 6 )((7 (18 (40 ((26 ((38 ((19 27 )(22 23 )))(41 (20 25 ))))(21 24 )))))(31 (8 (34 ((36 (33 (9 ((10 11 )(35 37 )))))(32 (12 (13 (14 ((15 (16 17 ))(28 (30 39 ))))))))))))))))))*
(0 (1 (2 (3 ((4 29 )((5 6 )((7 (18 (19 (40 ((26 ((41 (20 25 ))((22 23 )(27 38 ))))(21 24 ))))))(31 (8 (34 ((36 (33 (9 ((10 11 )(35 37 )))))(32 (12 (13 (14 ((15 (16 17 ))(28 (30 39 ))))))))))))))))))*
(0 (1 (2 (3 ((4 29 )((5 6 )((7 (18 (40 ((26 ((38 ((19 27 )(22 23 )))(41 (20 25 ))))(21 24 )))))(31 (8 (34 ((33 (36 (9 ((10 11 )(35 37 )))))(32 (12 (13 (14 ((15 (16 17 ))(28 (30 39 ))))))))))))))))))*
(0 (1 (2 (3 ((4 29 )((5 6 )((7 (18 (40 ((26 ((38 ((19 27 )(22 23 )))(41 (20 25 ))))(21 24 )))))(31 (8 (34 ((33 ((9 36 )((10 11 )(35 37 ))))(32 (12 (13 (14 ((15 (16 17 ))(28 (30 39 ))))))))))))))))))*
(0 (1 (2 (3 ((4 29 )((5 6 )((7 (18 (40 (((19 27 )(26 ((41 (20 25 ))(38 (22 23 )))))(21 24 )))))(31 (8 (34 ((36 (33 (9 ((10 11 )(35 37 )))))(32 (12 (13 (14 ((15 (16 17 ))(28 (30 39 ))))))))))))))))))*
(0 (1 (2 (3 ((4 29 )((5 6 )((7 (18 (40 ((26 (((19 27 )(38 (22 23 )))(41 (20 25 ))))(21 24 )))))(31 (8 (34 ((36 (33 (9 ((10 11 )(35 37 )))))(32 (12 (13 (14 ((15 (16 17 ))(28 (30 39 ))))))))))))))))))*
(0 (1 (2 (3 ((4 29 )((5 6 )((7 (18 (40 ((26 ((41 ((19 27 )(20 25 )))(38 (22 23 ))))(21 24 )))))(31 (8 (34 ((36 (33 (9 ((10 11 )(35 37 )))))(32 (12 (13 (14 ((15 (16 17 ))(28 (30 39 ))))))))))))))))))*
(0 (1 (2 (3 ((4 29 )((5 6 )((7 (18 (40 ((26 (((41 (19 27 ))(20 25 ))(38 (22 23 ))))(21 24 )))))(31 (8 (34 ((36 (33 (9 ((10 11 )(35 37 )))))(32 (12 (13 (14 ((15 (16 17 ))(28 (30 39 ))))))))))))))))))*
(0 (1 (2 (3 ((4 29 )((5 6 )((7 (18 (40 ((26 ((41 (20 (25 (19 27 ))))(38 (22 23 ))))(21 24 )))))(31 (8 (34 ((36 (33 (9 ((10 11 )(35 37 )))))(32 (12 (13 (14 ((15 (16 17 ))(28 (30 39 ))))))))))))))))))*
(0 (1 (2 (3 (4 (29 ((5 6 )((7 (18 (19 (40 ((26 ((41 (27 (20 25 )))(38 (22 23 ))))(21 24 ))))))(8 (34 (((33 (9 ((10 11 )(35 37 ))))(31 36 ))(32 (12 (13 (14 ((15 (16 17 ))(28 (30 39 ))))))))))))))))))*
(0 (1 (2 (3 (4 (29 ((5 6 )((7 (18 (19 (40 ((26 ((41 (27 (20 25 )))(38 (22 23 ))))(21 24 ))))))(8 (34 (((33 (9 ((10 11 )(35 37 ))))(31 36 ))(32 (12 (13 (14 (15 ((16 17 )(28 (30 39 )))))))))))))))))))*
(0 (1 (2 (3 (4 (29 ((5 6 )((7 (18 (40 ((26 ((41 ((19 27 )(20 25 )))(38 (22 23 ))))(21 24 )))))(8 (34 (((33 (9 ((10 11 )(35 37 ))))(31 36 ))(32 (12 (13 (14 ((15 (16 17 ))(28 (30 39 ))))))))))))))))))*
(0 (1 (2 (3 (4 (29 ((5 6 )((7 (18 (19 (40 ((27 (26 ((41 (20 25 ))(38 (22 23 )))))(21 24 ))))))(8 (34 (((33 (9 ((10 11 )(35 37 ))))(31 36 ))(32 (12 (13 (14 ((15 (16 17 ))(28 (30 39 ))))))))))))))))))*
(0 (1 (2 (3 (4 (29 ((5 6 )((7 (18 (19 (40 ((26 (27 ((41 (20 25 ))(38 (22 23 )))))(21 24 ))))))(8 (34 (((33 (9 ((10 11 )(35 37 ))))(31 36 ))(32 (12 (13 (14 ((15 (16 17 ))(28 (30 39 ))))))))))))))))))*
(0 (1 (2 (3 (4 (29 ((5 6 )((7 (18 (19 (40 ((26 ((41 (20 25 ))(27 (38 (22 23 )))))(21 24 ))))))(8 (34 (((33 (9 ((10 11 )(35 37 ))))(31 36 ))(32 (12 (13 (14 ((15 (16 17 ))(28 (30 39 ))))))))))))))))))*
(0 (1 (2 (3 (4 (29 ((5 6 )((7 (18 (19 (40 ((26 ((41 (20 25 ))((22 23 )(27 38 ))))(21 24 ))))))(8 (34 (((33 (9 ((10 11 )(35 37 ))))(31 36 ))(32 (12 (13 (14 ((15 (16 17 ))(28 (30 39 ))))))))))))))))))*
(0 (1 (2 (3 (4 (29 ((5 6 )((7 (18 (19 (40 ((26 ((41 (20 25 ))(38 (27 (22 23 )))))(21 24 ))))))(8 (34 (((33 (9 ((10 11 )(35 37 ))))(31 36 ))(32 (12 (13 (14 ((15 (16 17 ))(28 (30 39 ))))))))))))))))))*
(0 (1 (2 (3 (4 (29 ((5 6 )((7 (18 (19 (40 ((26 ((41 (20 25 ))(38 (23 (22 27 )))))(21 24 ))))))(8 (34 (((33 (9 ((10 11 )(35 37 ))))(31 36 ))(32 (12 (13 (14 ((15 (16 17 ))(28 (30 39 ))))))))))))))))))*
(0 (1 (2 (3 (4 (29 ((5 6 )((7 (18 (19 (40 ((26 ((41 (27 (20 25 )))(38 (22 23 ))))(21 24 ))))))(8 (34 (((33 (9 ((10 11 )(35 37 ))))(31 36 ))(32 (12 (13 (14 (15 ((16 17 )(39 (28 30 )))))))))))))))))))*
(0 (1 (2 (3 (4 (29 ((5 6 )((7 (18 (19 (40 ((26 (((20 25 )(27 41 ))(38 (22 23 ))))(21 24 ))))))(8 (34 (((33 (9 ((10 11 )(35 37 ))))(31 36 ))(32 (12 (13 (14 ((15 (16 17 ))(28 (30 39 ))))))))))))))))))*
(0 (1 (2 (3 (4 (29 ((5 6 )((7 (18 (40 ((26 (((41 (19 27 ))(20 25 ))(38 (22 23 ))))(21 24 )))))(8 (34 (((33 (9 ((10 11 )(35 37 ))))(31 36 ))(32 (12 (13 (14 ((15 (16 17 ))(28 (30 39 ))))))))))))))))))*
(0 (1 (2 (3 (4 (29 ((5 6 )((7 (18 (19 (40 ((26 (((20 25 )(27 41 ))(38 (22 23 ))))(21 24 ))))))(8 (34 (((33 (9 ((10 11 )(35 37 ))))(31 36 ))(32 (12 (13 (14 (15 ((16 17 )(39 (28 30 )))))))))))))))))))*
(0 (1 (2 (3 (4 (29 ((5 6 )((7 (18 (40 ((26 (((41 (19 27 ))(20 25 ))(38 (22 23 ))))(21 24 )))))(8 (34 (((33 (9 ((10 11 )(35 37 ))))(31 36 ))(32 (12 (13 (14 (15 ((16 17 )(28 (30 39 )))))))))))))))))))*
(0 (1 (2 (3 (4 (29 ((5 6 )((7 (18 (40 ((26 (((41 (19 27 ))(20 25 ))(38 (22 23 ))))(21 24 )))))(8 (34 (((33 (9 ((10 11 )(35 37 ))))(31 36 ))(32 (12 (13 (14 (15 ((16 17 )(39 (28 30 )))))))))))))))))))*
(0 (1 (2 (3 (4 (29 ((5 6 )((7 (18 (40 ((26 (((19 (27 41 ))(20 25 ))(38 (22 23 ))))(21 24 )))))(8 (34 (((33 (9 ((10 11 )(35 37 ))))(31 36 ))(32 (12 (13 (14 (15 ((16 17 )(39 (28 30 )))))))))))))))))))*
(0 (1 (2 (3 (4 (29 ((5 6 )((7 (18 (19 (40 ((26 ((27 (41 (20 25 )))(38 (22 23 ))))(21 24 ))))))(8 (34 (((33 (9 ((10 11 )(35 37 ))))(31 36 ))(32 (12 (13 (14 (15 ((16 17 )(39 (28 30 )))))))))))))))))))*
(0 (1 (2 (3 (4 (29 ((5 6 )((7 (18 (19 (40 ((26 ((41 (20 25 ))(27 (38 (22 23 )))))(21 24 ))))))(8 (34 (((33 (9 ((10 11 )(35 37 ))))(31 36 ))(32 (12 (13 (14 (15 ((16 17 )(39 (28 30 )))))))))))))))))))*
(0 (1 (2 (3 (4 (29 ((5 6 )((7 (18 (19 (40 ((26 ((41 (20 25 ))((22 23 )(27 38 ))))(21 24 ))))))(8 (34 (((33 (9 ((10 11 )(35 37 ))))(31 36 ))(32 (12 (13 (14 (15 ((16 17 )(39 (28 30 )))))))))))))))))))*
(0 (1 (2 (3 (4 (29 ((5 6 )((7 (18 (19 (40 ((26 ((41 (20 25 ))(38 (27 (22 23 )))))(21 24 ))))))(8 (34 (((33 (9 ((10 11 )(35 37 ))))(31 36 ))(32 (12 (13 (14 (15 ((16 17 )(39 (28 30 )))))))))))))))))))*
(0 (1 (2 (3 ((4 29 )((5 6 )((7 (18 (40 ((26 ((38 ((19 27 )(22 23 )))(41 (20 25 ))))(21 24 )))))(31 (8 (34 ((33 ((9 36 )((10 11 )(35 37 ))))(32 (12 (13 (14 (15 ((16 17 )(28 (30 39 )))))))))))))))))))*
(0 (1 (2 (3 ((4 29 )((5 6 )((7 (18 (40 ((26 (((19 27 )(38 (22 23 )))(41 (20 25 ))))(21 24 )))))(31 (8 (34 ((33 ((9 36 )((10 11 )(35 37 ))))(32 (12 (13 (14 (15 ((16 17 )(28 (30 39 )))))))))))))))))))*
(0 (1 (2 (3 ((4 29 )((5 6 )((7 (18 (40 ((26 ((38 ((19 27 )(22 23 )))(41 (20 25 ))))(21 24 )))))(31 (8 (34 ((33 ((9 36 )((10 11 )(35 37 ))))(32 (12 (13 (14 (15 ((16 17 )(39 (28 30 )))))))))))))))))))*
(0 (1 (2 (3 ((4 29 )((5 6 )((7 (18 (40 ((26 ((38 ((19 27 )(22 23 )))(41 (20 25 ))))(21 24 )))))(31 (8 (34 ((33 (36 (9 ((10 11 )(35 37 )))))(32 (12 (13 (14 (15 ((16 17 )(28 (30 39 )))))))))))))))))))*
(0 (1 (2 (3 ((4 29 )((5 6 )((7 (18 (40 (((19 27 )(26 ((41 (20 25 ))(38 (22 23 )))))(21 24 )))))(31 (8 (34 ((33 ((9 36 )((10 11 )(35 37 ))))(32 (12 (13 (14 (15 ((16 17 )(28 (30 39 )))))))))))))))))))*
(0 (1 (2 (3 ((4 29 )((5 6 )((7 (18 (40 ((26 ((19 27 )((41 (20 25 ))(38 (22 23 )))))(21 24 )))))(31 (8 (34 ((33 ((9 36 )((10 11 )(35 37 ))))(32 (12 (13 (14 (15 ((16 17 )(28 (30 39 )))))))))))))))))))*
(0 (1 (2 (3 ((4 29 )((5 6 )((7 (18 (40 ((26 (((19 27 )(41 (20 25 )))(38 (22 23 ))))(21 24 )))))(31 (8 (34 ((33 ((9 36 )((10 11 )(35 37 ))))(32 (12 (13 (14 (15 ((16 17 )(28 (30 39 )))))))))))))))))))*
(0 (1 (2 (3 ((4 29 )((5 6 )((7 (18 (40 ((26 ((41 ((19 27 )(20 25 )))(38 (22 23 ))))(21 24 )))))(31 (8 (34 ((33 ((9 36 )((10 11 )(35 37 ))))(32 (12 (13 (14 (15 ((16 17 )(28 (30 39 )))))))))))))))))))*
(0 (1 (2 (3 ((4 29 )((5 6 )((7 (18 (40 ((26 (((41 (19 27 ))(20 25 ))(38 (22 23 ))))(21 24 )))))(31 (8 (34 ((33 ((9 36 )((10 11 )(35 37 ))))(32 (12 (13 (14 (15 ((16 17 )(28 (30 39 )))))))))))))))))))*
(0 (1 (2 (3 ((4 29 )((5 6 )((7 (18 (40 ((26 ((41 (25 (20 (19 27 ))))(38 (22 23 ))))(21 24 )))))(31 (8 (34 ((33 ((9 36 )((10 11 )(35 37 ))))(32 (12 (13 (14 (15 ((16 17 )(28 (30 39 )))))))))))))))))))*
(0 (1 (2 (3 ((4 29 )((5 6 )((7 (18 (40 ((26 (((19 27 )(38 (22 23 )))(41 (20 25 ))))(21 24 )))))(31 (8 (34 ((33 (36 (9 ((10 11 )(35 37 )))))(32 (12 (13 (14 (15 ((16 17 )(39 (28 30 )))))))))))))))))))*
(0 (1 (2 (3 ((4 29 )((5 6 )((7 (18 (40 ((26 (((19 27 )(38 (22 23 )))(41 (20 25 ))))(21 24 )))))(31 (8 (34 ((33 ((9 36 )((10 11 )(35 37 ))))(32 (12 (13 (14 (15 ((16 17 )(39 (28 30 )))))))))))))))))))*
(0 (1 (2 (3 ((4 29 )((5 6 )((7 (18 (40 ((26 (((19 27 )(38 (22 23 )))(41 (20 25 ))))(21 24 )))))(31 (8 (34 ((33 (36 (9 ((10 11 )(35 37 )))))(32 (12 (13 (14 (15 ((16 17 )(28 (30 39 )))))))))))))))))))*
(0 (1 (2 (3 ((4 29 )((5 6 )((7 (18 (40 (((19 27 )(26 ((41 (20 25 ))(38 (22 23 )))))(21 24 )))))(31 (8 (34 ((33 (36 (9 ((10 11 )(35 37 )))))(32 (12 (13 (14 (15 ((16 17 )(39 (28 30 )))))))))))))))))))*
(0 (1 (2 (3 ((4 29 )((5 6 )((7 (18 (40 ((26 ((19 27 )((41 (20 25 ))(38 (22 23 )))))(21 24 )))))(31 (8 (34 ((33 (36 (9 ((10 11 )(35 37 )))))(32 (12 (13 (14 (15 ((16 17 )(39 (28 30 )))))))))))))))))))*
(0 (1 (2 (3 ((4 29 )((5 6 )((7 (18 (40 ((26 (((41 (19 27 ))(20 25 ))(38 (22 23 ))))(21 24 )))))(31 (8 (34 ((33 (36 (9 ((10 11 )(35 37 )))))(32 (12 (13 (14 (15 ((16 17 )(39 (28 30 )))))))))))))))))))*
(0 (1 (2 (3 ((4 29 )((5 6 )((7 (18 (40 ((26 ((41 (25 (20 (19 27 ))))(38 (22 23 ))))(21 24 )))))(31 (8 (34 ((33 (36 (9 ((10 11 )(35 37 )))))(32 (12 (13 (14 (15 ((16 17 )(39 (28 30 )))))))))))))))))))*
(0 (1 (2 (3 ((4 29 )((5 6 )((7 (18 (40 ((26 (((19 27 )(38 (22 23 )))(41 (20 25 ))))(21 24 )))))(31 (8 (34 ((33 (36 (9 ((10 11 )(35 37 )))))(32 (12 (13 (14 ((15 (16 17 ))(28 (30 39 ))))))))))))))))))*
(0 (1 (2 (3 ((4 29 )((5 6 )((7 (18 (19 (40 ((26 ((41 (20 25 ))(27 (38 (22 23 )))))(21 24 ))))))(31 (8 (34 ((33 ((9 36 )((10 11 )(35 37 ))))(32 (12 (13 (14 (15 ((16 17 )(39 (28 30 )))))))))))))))))))*
(0 (1 (2 (3 ((4 29 )((5 6 )((7 (18 (40 (((19 27 )(26 ((41 (20 25 ))(38 (22 23 )))))(21 24 )))))(31 (8 (34 ((33 ((9 36 )((10 11 )(35 37 ))))(32 (12 (13 (14 (15 ((16 17 )(39 (28 30 )))))))))))))))))))*
(0 (1 (2 (3 (4 (29 ((5 6 )((7 (18 (40 ((26 (((27 (19 41 ))(20 25 ))(38 (22 23 ))))(21 24 )))))(8 (34 (((33 (9 ((10 11 )(35 37 ))))(31 36 ))(32 (12 (13 (14 (15 ((16 17 )(28 (30 39 )))))))))))))))))))*
(0 (1 (2 (3 (4 (29 ((5 6 )((7 (18 (40 ((26 ((41 ((19 27 )(20 25 )))(38 (22 23 ))))(21 24 )))))(8 (34 (((33 (9 ((10 11 )(35 37 ))))(31 36 ))(32 (12 (13 (14 (15 ((16 17 )(28 (30 39 )))))))))))))))))))*
(0 (1 (2 (3 ((4 29 )((5 6 )((7 (18 (40 ((26 (((27 (19 41 ))(20 25 ))(38 (22 23 ))))(21 24 )))))(8 (34 (((33 (9 ((10 11 )(35 37 ))))(31 36 ))(32 (12 (13 (14 (15 ((16 17 )(28 (30 39 ))))))))))))))))))*
(0 (1 (2 (3 (4 (29 ((5 6 )((7 (18 (40 ((26 ((41 ((19 27 )(20 25 )))(38 (22 23 ))))(21 24 )))))(8 (34 (((33 (9 ((10 11 )(35 37 ))))(31 36 ))(32 (12 (13 (14 (15 ((16 17 )(39 (28 30 )))))))))))))))))))*
(0 (1 (2 (3 (4 (29 ((5 6 )((7 (18 (40 (((19 27 )(26 ((41 (20 25 ))(38 (22 23 )))))(21 24 )))))(8 (34 (((33 (9 ((10 11 )(35 37 ))))(31 36 ))(32 (12 (13 (14 (15 ((16 17 )(28 (30 39 )))))))))))))))))))*
(0 (1 (2 (3 (4 (29 ((5 6 )((7 (18 (40 ((26 ((19 27 )((41 (20 25 ))(38 (22 23 )))))(21 24 )))))(8 (34 (((33 (9 ((10 11 )(35 37 ))))(31 36 ))(32 (12 (13 (14 (15 ((16 17 )(28 (30 39 )))))))))))))))))))*
(0 (1 (2 (3 (4 (29 ((5 6 )((7 (18 (40 ((26 (((19 27 )(38 (22 23 )))(41 (20 25 ))))(21 24 )))))(8 (34 (((33 (9 ((10 11 )(35 37 ))))(31 36 ))(32 (12 (13 (14 (15 ((16 17 )(28 (30 39 )))))))))))))))))))*
(0 (1 (2 (3 ((4 29 )((5 6 )((7 (18 (40 ((26 (((27 (19 41 ))(20 25 ))(38 (22 23 ))))(21 24 )))))(8 (34 (((33 (9 ((10 11 )(35 37 ))))(31 36 ))(32 (12 (13 (14 ((15 (16 17 ))(28 (30 39 )))))))))))))))))*
(0 (1 (2 (3 ((4 29 )((5 6 )((7 (18 (40 ((26 (((27 (19 41 ))(20 25 ))(38 (22 23 ))))(21 24 )))))(8 (34 (((33 (9 ((10 11 )(35 37 ))))(31 36 ))(32 (12 (13 (14 (15 ((16 17 )(39 (28 30 ))))))))))))))))))*
(0 (1 (2 (3 ((4 29 )((5 6 )((7 (18 (40 ((26 (((27 (19 41 ))(20 25 ))(38 (22 23 ))))(21 24 )))))(31 (8 (34 ((36 (33 (9 ((10 11 )(35 37 )))))(32 (12 (13 (14 (15 ((16 17 )(28 (30 39 )))))))))))))))))))*
(0 (1 (2 (3 ((4 29 )((5 6 )((7 (18 (19 (40 ((26 ((41 (27 (20 25 )))(38 (22 23 ))))(21 24 ))))))(8 (34 ((9 (33 (((10 11 )(35 37 ))(31 36 ))))(32 (12 (13 (14 ((15 (16 17 ))(28 (30 39 )))))))))))))))))*
(0 (1 (2 (3 ((4 29 )((5 6 )((7 (18 (19 (40 ((26 ((41 (27 (20 25 )))(38 (22 23 ))))(21 24 ))))))(8 (34 ((9 (33 (((10 11 )(35 37 ))(31 36 ))))(32 (12 (13 (14 (15 ((16 17 )(39 (28 30 ))))))))))))))))))*
(0 (1 (2 (3 ((4 29 )((5 6 )((7 (18 (19 (40 ((26 (((20 25 )(27 41 ))(38 (22 23 ))))(21 24 ))))))(8 (34 ((9 (33 (((10 11 )(35 37 ))(31 36 ))))(32 (12 (13 (14 ((15 (16 17 ))(28 (30 39 )))))))))))))))))*
(0 (1 (2 (3 (4 (29 ((5 6 )((7 (18 (19 (40 ((26 ((41 (27 (20 25 )))(38 (22 23 ))))(21 24 ))))))(8 (34 ((9 (33 (((10 11 )(35 37 ))(31 36 ))))(32 (12 (13 (14 ((15 (16 17 ))(28 (30 39 ))))))))))))))))))*
(0 (1 (2 (3 ((4 29 )((5 6 )((7 (18 (19 (40 ((26 ((41 (20 25 ))((22 23 )(27 38 ))))(21 24 ))))))(8 (34 ((9 (33 (((10 11 )(35 37 ))(31 36 ))))(32 (12 (13 (14 ((15 (16 17 ))(28 (30 39 )))))))))))))))))*
(0 (1 (2 (3 ((4 29 )((5 6 )((7 (18 (19 (40 ((26 ((41 (20 25 ))(38 (27 (22 23 )))))(21 24 ))))))(8 (34 ((9 (33 (((10 11 )(35 37 ))(31 36 ))))(32 (12 (13 (14 ((15 (16 17 ))(28 (30 39 )))))))))))))))))*
(0 (1 (2 (3 (4 (29 ((5 6 )((7 (18 (19 (40 ((26 ((41 (27 (20 25 )))(38 (22 23 ))))(21 24 ))))))(8 (34 ((9 (33 (((10 11 )(35 37 ))(31 36 ))))(32 (12 (13 (14 (15 ((16 17 )(39 (28 30 )))))))))))))))))))*
(0 (1 (2 (3 ((4 29 )((5 6 )((7 (18 (40 ((26 ((41 ((19 27 )(20 25 )))(38 (22 23 ))))(21 24 )))))(8 (34 ((9 (33 (((10 11 )(35 37 ))(31 36 ))))(32 (12 (13 (14 (15 ((16 17 )(39 (28 30 ))))))))))))))))))*
(0 (1 (2 (3 ((4 29 )((5 6 )((7 (18 (19 (27 (40 ((26 ((41 (20 25 ))(38 (22 23 ))))(21 24 )))))))(8 (34 ((9 (33 (((10 11 )(35 37 ))(31 36 ))))(32 (12 (13 (14 (15 ((16 17 )(39 (28 30 ))))))))))))))))))*
(0 (1 (2 (3 ((4 29 )((5 6 )((7 (18 (19 (40 (27 ((26 ((41 (20 25 ))(38 (22 23 ))))(21 24 )))))))(8 (34 ((9 (33 (((10 11 )(35 37 ))(31 36 ))))(32 (12 (13 (14 (15 ((16 17 )(39 (28 30 ))))))))))))))))))*
(0 (1 (2 (3 ((4 29 )((5 6 )((7 (18 (40 ((26 (((19 (27 41 ))(20 25 ))(38 (22 23 ))))(21 24 )))))(31 (8 (34 ((33 (36 (9 ((10 11 )(35 37 )))))(32 (12 (13 (14 (15 ((16 17 )(39 (28 30 )))))))))))))))))))*
(0 (1 (2 (3 ((4 29 )((5 6 )((7 (18 (40 ((26 (((19 (27 41 ))(20 25 ))(38 (22 23 ))))(21 24 )))))(31 (8 (34 ((33 ((9 36 )((10 11 )(35 37 ))))(32 (12 (13 (14 (15 ((16 17 )(39 (28 30 )))))))))))))))))))*
(0 (1 (2 (3 ((4 29 )((5 6 )((7 (18 (40 ((26 (((19 (27 41 ))(20 25 ))(38 (22 23 ))))(21 24 )))))(31 (8 (34 ((33 (36 (9 ((10 11 )(35 37 )))))(32 (12 (13 (14 (15 ((16 17 )(28 (30 39 )))))))))))))))))))*
(0 (1 (2 (3 ((4 29 )((5 6 )((7 (18 (40 ((26 (((19 (27 41 ))(20 25 ))(38 (22 23 ))))(21 24 )))))(31 (8 (34 ((33 (36 (9 ((10 11 )(35 37 )))))(32 (12 (13 (14 ((15 (16 17 ))(28 (30 39 ))))))))))))))))))*
(0 (1 (2 (3 ((4 29 )((5 6 )((7 (18 (19 (40 ((26 (((20 25 )(27 41 ))(38 (22 23 ))))(21 24 ))))))(31 (8 (34 ((33 ((9 36 )((10 11 )(35 37 ))))(32 (12 (13 (14 (15 ((16 17 )(39 (28 30 )))))))))))))))))))*
(0 (1 (2 (3 ((4 29 )((5 6 )((7 (18 (40 ((26 (((19 (27 41 ))(20 25 ))(38 (22 23 ))))(21 24 )))))(31 (8 (34 ((33 ((9 36 )((10 11 )(35 37 ))))(32 (12 (13 (14 (15 ((16 17 )(28 (30 39 )))))))))))))))))))*
(0 (1 (2 (3 ((4 29 )((5 6 )((7 (18 (40 ((26 ((41 ((19 27 )(20 25 )))(38 (22 23 ))))(21 24 )))))(31 (8 (34 ((33 ((9 36 )((10 11 )(35 37 ))))(32 (12 (13 (14 (15 ((16 17 )(39 (28 30 )))))))))))))))))))*
(0 (1 (2 (3 ((4 29 )((5 6 )((7 (18 (40 ((26 (((41 (19 27 ))(20 25 ))(38 (22 23 ))))(21 24 )))))(31 (8 (34 ((33 ((9 36 )((10 11 )(35 37 ))))(32 (12 (13 (14 (15 ((16 17 )(39 (28 30 )))))))))))))))))))*
(0 (1 (2 (3 ((4 29 )((5 6 )((7 (18 (40 ((26 (((19 (27 41 ))(20 25 ))(38 (22 23 ))))(21 24 )))))(31 (8 (34 ((33 ((9 36 )((10 11 )(35 37 ))))(32 (12 (13 (14 ((15 (16 17 ))(28 (30 39 ))))))))))))))))))*
(0 (1 (2 (3 ((4 29 )((5 6 )((7 (18 (19 (40 ((26 (((20 25 )(27 41 ))(38 (22 23 ))))(21 24 ))))))(31 (8 (34 ((33 (36 (9 ((10 11 )(35 37 )))))(32 (12 (13 (14 (15 ((16 17 )(28 (30 39 )))))))))))))))))))*
(0 (1 (2 (3 (4 (29 ((5 6 )((7 (18 (40 ((26 (((19 27 )(38 (22 23 )))(41 (20 25 ))))(21 24 )))))(8 (34 ((9 (33 (((10 11 )(35 37 ))(31 36 ))))(32 (12 (13 (14 ((15 (16 17 ))(28 (30 39 ))))))))))))))))))*
(0 (1 (2 (3 (4 (29 ((5 6 )((7 (18 (40 ((26 ((41 ((19 27 )(20 25 )))(38 (22 23 ))))(21 24 )))))(8 (34 ((9 (33 (((10 11 )(35 37 ))(31 36 ))))(32 (12 (13 (14 ((15 (16 17 ))(28 (30 39 ))))))))))))))))))*
(0 (1 (2 (3 (4 (29 ((5 6 )((7 (18 (40 ((26 (((41 (19 27 ))(20 25 ))(38 (22 23 ))))(21 24 )))))(8 (34 ((9 (33 (((10 11 )(35 37 ))(31 36 ))))(32 (12 (13 (14 ((15 (16 17 ))(28 (30 39 ))))))))))))))))))*
(0 (1 (2 (3 (4 (29 ((5 6 )((7 (18 (40 ((26 ((41 (25 (20 (19 27 ))))(38 (22 23 ))))(21 24 )))))(8 (34 ((9 (33 (((10 11 )(35 37 ))(31 36 ))))(32 (12 (13 (14 ((15 (16 17 ))(28 (30 39 ))))))))))))))))))*
(0 (1 (2 (3 (4 (29 ((5 6 )((7 (18 (40 ((26 ((41 (20 (25 (19 27 ))))(38 (22 23 ))))(21 24 )))))(8 (34 ((9 (33 (((10 11 )(35 37 ))(31 36 ))))(32 (12 (13 (14 ((15 (16 17 ))(28 (30 39 ))))))))))))))))))*
(0 (1 (2 (3 (4 (29 ((5 6 )((7 (18 (40 ((26 (((19 27 )(38 (22 23 )))(41 (20 25 ))))(21 24 )))))(8 (34 ((9 (33 (((10 11 )(35 37 ))(31 36 ))))(32 (12 (13 (14 (15 ((16 17 )(39 (28 30 )))))))))))))))))))*
(0 (1 (2 (3 (4 (29 ((5 6 )((7 (18 (40 ((26 (((27 (19 41 ))(20 25 ))(38 (22 23 ))))(21 24 )))))(8 (34 ((9 (33 (((10 11 )(35 37 ))(31 36 ))))(32 (12 (13 (14 ((15 (16 17 ))(28 (30 39 ))))))))))))))))))*
(0 (1 (2 (3 (4 (29 ((5 6 )((7 (18 (40 ((26 ((38 ((19 27 )(22 23 )))(41 (20 25 ))))(21 24 )))))(8 (34 ((9 (33 (((10 11 )(35 37 ))(31 36 ))))(32 (12 (13 (14 ((15 (16 17 ))(28 (30 39 ))))))))))))))))))*
(0 (1 (2 (3 (4 (29 ((5 6 )((7 (18 (40 ((26 ((41 ((19 27 )(20 25 )))(38 (22 23 ))))(21 24 )))))(8 (34 ((9 (33 (((10 11 )(35 37 ))(31 36 ))))(32 (12 (13 (14 (15 ((16 17 )(39 (28 30 )))))))))))))))))))*
(0 (1 (2 (3 (4 (29 ((5 6 )((7 (18 (19 (40 ((26 (((20 25 )(27 41 ))(38 (22 23 ))))(21 24 ))))))(8 (34 ((9 (33 (((10 11 )(35 37 ))(31 36 ))))(32 (12 (13 (14 ((15 (16 17 ))(28 (30 39 ))))))))))))))))))*
(0 (1 (2 (3 ((4 29 )((5 6 )((7 (18 (40 (((26 (19 27 ))((41 (20 25 ))(38 (22 23 ))))(21 24 )))))(31 (8 (34 ((36 (33 (9 ((10 11 )(35 37 )))))(32 (12 (13 (14 (15 ((16 17 )(28 (30 39 )))))))))))))))))))*
(0 (1 (2 (3 ((4 29 )((5 6 )((7 (18 (40 ((26 (((19 27 )(38 (22 23 )))(41 (20 25 ))))(21 24 )))))(31 (8 (34 ((36 (33 (9 ((10 11 )(35 37 )))))(32 (12 (13 (14 (15 ((16 17 )(28 (30 39 )))))))))))))))))))*
(0 (1 (2 (3 ((4 29 )((5 6 )((7 (18 (40 ((26 ((41 ((19 27 )(20 25 )))(38 (22 23 ))))(21 24 )))))(31 (8 (34 ((36 (33 (9 ((10 11 )(35 37 )))))(32 (12 (13 (14 (15 ((16 17 )(28 (30 39 )))))))))))))))))))*
(0 (1 (2 (3 ((4 29 )((5 6 )((7 (18 (40 ((26 (((41 (19 27 ))(20 25 ))(38 (22 23 ))))(21 24 )))))(31 (8 (34 ((36 (33 (9 ((10 11 )(35 37 )))))(32 (12 (13 (14 (15 ((16 17 )(28 (30 39 )))))))))))))))))))*
(0 (1 (2 (3 ((4 29 )((5 6 )((7 (18 (40 ((26 ((41 (25 (20 (19 27 ))))(38 (22 23 ))))(21 24 )))))(31 (8 (34 ((36 (33 (9 ((10 11 )(35 37 )))))(32 (12 (13 (14 (15 ((16 17 )(28 (30 39 )))))))))))))))))))*
(0 (1 (2 (3 ((4 29 )((5 6 )((7 (18 (40 ((26 ((41 ((19 27 )(20 25 )))(38 (22 23 ))))(21 24 )))))(31 (8 (34 ((33 (36 (9 ((10 11 )(35 37 )))))(32 (12 (13 (14 (15 ((16 17 )(28 (30 39 )))))))))))))))))))*
(0 (1 (2 (3 ((4 29 )((5 6 )((7 (18 (40 ((26 (((41 (19 27 ))(20 25 ))(38 (22 23 ))))(21 24 )))))(31 (8 (34 ((33 (36 (9 ((10 11 )(35 37 )))))(32 (12 (13 (14 (15 ((16 17 )(28 (30 39 )))))))))))))))))))*
(0 (1 (2 (3 ((4 29 )((5 6 )((7 (18 (40 ((26 ((41 ((19 27 )(20 25 )))(38 (22 23 ))))(21 24 )))))(31 (8 (34 ((33 (36 (9 ((10 11 )(35 37 )))))(32 (12 (13 (14 ((15 (16 17 ))(28 (30 39 ))))))))))))))))))*
(0 (1 (2 (3 ((4 29 )((5 6 )((7 (18 (19 (40 ((26 ((41 (27 (20 25 )))(38 (22 23 ))))(21 24 ))))))(31 (8 (34 ((33 (36 (9 ((10 11 )(35 37 )))))(32 (12 (13 (14 (15 ((16 17 )(28 (30 39 )))))))))))))))))))*
(0 (1 (2 (3 ((4 29 )((5 6 )((7 (18 (40 ((26 (((41 (19 27 ))(20 25 ))(38 (22 23 ))))(21 24 )))))(31 (8 (34 ((33 (36 (9 ((10 11 )(35 37 )))))(32 (12 (13 (14 ((15 (16 17 ))(28 (30 39 ))))))))))))))))))*
(0 (1 (2 (3 (4 (29 ((5 6 )((7 (18 (19 (40 ((26 ((41 (20 25 ))(38 (22 (23 27 )))))(21 24 ))))))(8 (34 ((9 (33 (((10 11 )(35 37 ))(31 36 ))))(32 (12 (13 (14 (15 ((16 17 )(28 (30 39 )))))))))))))))))))*
(0 (1 (2 (3 (4 (29 ((5 6 )((7 (18 (19 (40 ((26 ((41 (20 25 ))(38 (22 (23 27 )))))(21 24 ))))))(8 (34 ((9 (33 (((10 11 )(35 37 ))(31 36 ))))(32 (12 (13 (14 (15 ((16 17 )(39 (28 30 )))))))))))))))))))*
(0 (1 (2 (3 (4 (29 ((5 6 )((7 (18 (19 (27 (40 ((26 ((41 (20 25 ))(38 (22 23 ))))(21 24 )))))))(8 (34 ((9 (33 (((10 11 )(35 37 ))(31 36 ))))(32 (12 (13 (14 (15 ((16 17 )(39 (28 30 )))))))))))))))))))*
(0 (1 (2 (3 (4 (29 ((5 6 )((7 (18 (19 (40 (27 ((26 ((41 (20 25 ))(38 (22 23 ))))(21 24 )))))))(8 (34 ((9 (33 (((10 11 )(35 37 ))(31 36 ))))(32 (12 (13 (14 (15 ((16 17 )(39 (28 30 )))))))))))))))))))*
(0 (1 (2 (3 (4 (29 ((5 6 )((7 (18 (19 (40 ((27 (26 ((41 (20 25 ))(38 (22 23 )))))(21 24 ))))))(8 (34 ((9 (33 (((10 11 )(35 37 ))(31 36 ))))(32 (12 (13 (14 (15 ((16 17 )(39 (28 30 )))))))))))))))))))*
(0 (1 (2 (3 (4 (29 ((5 6 )((7 (18 (19 (40 ((26 (27 ((41 (20 25 ))(38 (22 23 )))))(21 24 ))))))(8 (34 ((9 (33 (((10 11 )(35 37 ))(31 36 ))))(32 (12 (13 (14 (15 ((16 17 )(39 (28 30 )))))))))))))))))))*
(0 (1 (2 (3 (4 (29 ((5 6 )((7 (18 (19 (40 ((26 ((27 (41 (20 25 )))(38 (22 23 ))))(21 24 ))))))(8 (34 ((9 (33 (((10 11 )(35 37 ))(31 36 ))))(32 (12 (13 (14 (15 ((16 17 )(39 (28 30 )))))))))))))))))))*
(0 (1 (2 (3 (4 (29 ((5 6 )((7 (18 (19 (40 ((26 ((41 (20 25 ))(27 (38 (22 23 )))))(21 24 ))))))(8 (34 ((9 (33 (((10 11 )(35 37 ))(31 36 ))))(32 (12 (13 (14 (15 ((16 17 )(39 (28 30 )))))))))))))))))))*
(0 (1 (2 (3 (4 (29 ((5 6 )((7 (18 (19 (40 ((26 (((20 25 )(27 41 ))(38 (22 23 ))))(21 24 ))))))(8 (34 ((9 (33 (((10 11 )(35 37 ))(31 36 ))))(32 (12 (13 (14 (15 ((16 17 )(39 (28 30 )))))))))))))))))))*
(0 (1 (2 (3 (4 (29 ((5 6 )((7 (18 (19 (40 ((26 ((41 (20 25 ))(38 (27 (22 23 )))))(21 24 ))))))(8 (34 ((9 (33 (((10 11 )(35 37 ))(31 36 ))))(32 (12 (13 (14 (15 ((16 17 )(39 (28 30 )))))))))))))))))))*
(0 (1 (2 (3 ((4 29 )((5 6 )((7 (18 (19 (27 (40 ((26 ((41 (20 25 ))(38 (22 23 ))))(21 24 )))))))(31 (8 (34 ((33 ((9 36 )((10 11 )(35 37 ))))(32 (12 (13 (14 (15 ((16 17 )(28 (30 39 )))))))))))))))))))*
(0 (1 (2 (3 ((4 29 )((5 6 )((7 (18 (19 (27 (40 ((26 ((41 (20 25 ))(38 (22 23 ))))(21 24 )))))))(31 (8 (34 ((33 (36 (9 ((10 11 )(35 37 )))))(32 (12 (13 (14 (15 ((16 17 )(28 (30 39 )))))))))))))))))))*
(0 (1 (2 (3 ((4 29 )((5 6 )((7 (18 (19 (40 ((26 ((41 (25 (20 27 )))(38 (22 23 ))))(21 24 ))))))(31 (8 (34 ((33 ((9 36 )((10 11 )(35 37 ))))(32 (12 (13 (14 (15 ((16 17 )(28 (30 39 )))))))))))))))))))*
(0 (1 (2 (3 ((4 29 )((5 6 )((7 (18 (19 (40 ((26 ((41 (20 25 ))(38 (23 (22 27 )))))(21 24 ))))))(31 (8 (34 ((33 ((9 36 )((10 11 )(35 37 ))))(32 (12 (13 (14 (15 ((16 17 )(28 (30 39 )))))))))))))))))))*
(0 (1 (2 (3 ((4 29 )((5 6 )((7 (18 (19 (27 (40 ((26 ((41 (20 25 ))(38 (22 23 ))))(21 24 )))))))(31 (8 (34 ((33 ((9 36 )((10 11 )(35 37 ))))(32 (12 (13 (14 (15 ((16 17 )(39 (28 30 )))))))))))))))))))*
(0 (1 (2 (3 ((4 29 )((5 6 )((7 (18 (19 (27 (40 ((26 ((41 (20 25 ))(38 (22 23 ))))(21 24 )))))))(31 (8 (34 ((33 (36 (9 ((10 11 )(35 37 )))))(32 (12 (13 (14 ((15 (16 17 ))(28 (30 39 ))))))))))))))))))*
(0 (1 (2 (3 ((4 29 )((5 6 )((7 (18 (19 (40 ((27 (26 ((41 (20 25 ))(38 (22 23 )))))(21 24 ))))))(31 (8 (34 ((33 (36 (9 ((10 11 )(35 37 )))))(32 (12 (13 (14 (15 ((16 17 )(28 (30 39 )))))))))))))))))))*
(0 (1 (2 (3 ((4 29 )((5 6 )((7 (18 (19 (40 ((26 (27 ((41 (20 25 ))(38 (22 23 )))))(21 24 ))))))(31 (8 (34 ((33 (36 (9 ((10 11 )(35 37 )))))(32 (12 (13 (14 (15 ((16 17 )(28 (30 39 )))))))))))))))))))*
(0 (1 (2 (3 ((4 29 )((5 6 )((7 (18 (19 (40 ((26 ((27 (41 (20 25 )))(38 (22 23 ))))(21 24 ))))))(31 (8 (34 ((33 (36 (9 ((10 11 )(35 37 )))))(32 (12 (13 (14 (15 ((16 17 )(28 (30 39 )))))))))))))))))))*
(0 (1 (2 (3 ((4 29 )((5 6 )((7 (18 (19 (40 ((26 ((41 (20 25 ))(27 (38 (22 23 )))))(21 24 ))))))(31 (8 (34 ((33 (36 (9 ((10 11 )(35 37 )))))(32 (12 (13 (14 (15 ((16 17 )(28 (30 39 )))))))))))))))))))*
(0 (1 (2 (3 ((4 29 )((5 6 )((7 (18 (40 ((26 (((19 27 )(41 (20 25 )))(38 (22 23 ))))(21 24 )))))(8 (34 ((9 (33 (((10 11 )(35 37 ))(31 36 ))))(32 (12 (13 (14 ((15 (16 17 ))(28 (30 39 )))))))))))))))))*
(0 (1 (2 (3 ((4 29 )((5 6 )((7 (18 (40 ((26 (((27 (19 41 ))(20 25 ))(38 (22 23 ))))(21 24 )))))(8 (34 ((9 (33 (((10 11 )(35 37 ))(31 36 ))))(32 (12 (13 (14 ((15 (16 17 ))(28 (30 39 )))))))))))))))))*
(0 (1 (2 (3 ((4 29 )((5 6 )((7 (18 (40 ((26 (((27 (19 41 ))(20 25 ))(38 (22 23 ))))(21 24 )))))(8 (34 ((9 (33 (((10 11 )(35 37 ))(31 36 ))))(32 (12 (13 (14 (15 ((16 17 )(28 (30 39 ))))))))))))))))))*
(0 (1 (2 (3 ((4 29 )((5 6 )((7 (18 (40 ((26 (((27 (19 41 ))(20 25 ))(38 (22 23 ))))(21 24 )))))(8 (34 ((9 (33 (((10 11 )(35 37 ))(31 36 ))))(32 (12 (13 (14 (15 ((16 17 )(39 (28 30 ))))))))))))))))))*
(0 (1 (2 (3 (4 (29 ((5 6 )((7 (18 (40 ((26 (((27 (19 41 ))(20 25 ))(38 (22 23 ))))(21 24 )))))(8 (34 ((9 (33 (((10 11 )(35 37 ))(31 36 ))))(32 (12 (13 (14 (15 ((16 17 )(39 (28 30 )))))))))))))))))))*
(0 (1 (2 (3 ((4 29 )((5 6 )((7 (18 (19 (40 ((26 (((20 25 )(27 41 ))(38 (22 23 ))))(21 24 ))))))(8 (34 ((9 (33 (((10 11 )(35 37 ))(31 36 ))))(32 (12 (13 (14 (15 ((16 17 )(39 (28 30 ))))))))))))))))))*
(0 (1 (2 (3 (4 (29 ((5 6 )((7 (18 (40 ((26 (((41 (19 27 ))(20 25 ))(38 (22 23 ))))(21 24 )))))(8 (34 ((9 (33 (((10 11 )(35 37 ))(31 36 ))))(32 (12 (13 (14 (15 ((16 17 )(39 (28 30 )))))))))))))))))))*
(0 (1 (2 (3 ((4 29 )((5 6 )((7 (18 (19 (40 ((27 (26 ((41 (20 25 ))(38 (22 23 )))))(21 24 ))))))(8 (34 ((9 (33 (((10 11 )(35 37 ))(31 36 ))))(32 (12 (13 (14 (15 ((16 17 )(39 (28 30 ))))))))))))))))))*
(0 (1 (2 (3 ((4 29 )((5 6 )((7 (18 (19 (40 ((26 (27 ((41 (20 25 ))(38 (22 23 )))))(21 24 ))))))(8 (34 ((9 (33 (((10 11 )(35 37 ))(31 36 ))))(32 (12 (13 (14 (15 ((16 17 )(39 (28 30 ))))))))))))))))))*
(0 (1 (2 (3 ((4 29 )((5 6 )((7 (18 (19 (40 ((26 ((27 (41 (20 25 )))(38 (22 23 ))))(21 24 ))))))(8 (34 ((9 (33 (((10 11 )(35 37 ))(31 36 ))))(32 (12 (13 (14 (15 ((16 17 )(39 (28 30 ))))))))))))))))))*
(0 (1 (2 (3 ((4 29 )((5 6 )((7 (18 (40 ((26 ((41 (25 (27 (19 20 ))))(38 (22 23 ))))(21 24 )))))(31 (8 (34 ((33 ((9 36 )((10 11 )(35 37 ))))(32 (12 (13 (14 (15 ((16 17 )(28 (30 39 )))))))))))))))))))*
(0 (1 (2 (3 ((4 29 )((5 6 )((7 (18 (40 ((26 ((41 (25 (27 (19 20 ))))(38 (22 23 ))))(21 24 )))))(31 (8 (34 ((33 ((9 36 )((10 11 )(35 37 ))))(32 (12 (13 (14 ((15 (16 17 ))(28 (30 39 ))))))))))))))))))*
(0 (1 (2 (3 ((4 29 )((5 6 )((7 (18 (19 (40 ((26 ((41 (25 (20 27 )))(38 (22 23 ))))(21 24 ))))))(31 (8 (34 ((33 ((9 36 )((10 11 )(35 37 ))))(32 (12 (13 (14 ((15 (16 17 ))(28 (30 39 ))))))))))))))))))*
(0 (1 (2 (3 ((4 29 )((5 6 )((7 (18 (40 ((26 ((41 (20 (25 (19 27 ))))(38 (22 23 ))))(21 24 )))))(31 (8 (34 ((33 ((9 36 )((10 11 )(35 37 ))))(32 (12 (13 (14 ((15 (16 17 ))(28 (30 39 ))))))))))))))))))*
(0 (1 (2 (3 ((4 29 )((5 6 )((7 (18 (40 ((26 ((41 (25 (20 (19 27 ))))(38 (22 23 ))))(21 24 )))))(31 (8 (34 ((33 ((9 36 )((10 11 )(35 37 ))))(32 (12 (13 (14 ((15 (16 17 ))(28 (30 39 ))))))))))))))))))*
(0 (1 (2 (3 ((4 29 )((5 6 )((7 (18 (40 ((26 ((41 ((19 27 )(20 25 )))(38 (22 23 ))))(21 24 )))))(31 (8 (34 ((33 ((9 36 )((10 11 )(35 37 ))))(32 (12 (13 (14 ((15 (16 17 ))(28 (30 39 ))))))))))))))))))*
(0 (1 (2 (3 ((4 29 )((5 6 )((7 (18 (40 ((26 ((41 (25 (27 (19 20 ))))(38 (22 23 ))))(21 24 )))))(31 (8 (34 ((33 (36 (9 ((10 11 )(35 37 )))))(32 (12 (13 (14 ((15 (16 17 ))(28 (30 39 ))))))))))))))))))*
(0 (1 (2 (3 ((4 29 )((5 6 )((7 (18 (19 (40 ((26 ((27 (41 (20 25 )))(38 (22 23 ))))(21 24 ))))))(31 (8 (34 ((33 ((9 36 )((10 11 )(35 37 ))))(32 (12 (13 (14 ((15 (16 17 ))(28 (30 39 ))))))))))))))))))*
(0 (1 (2 (3 ((4 29 )((5 6 )((7 (18 (19 (40 ((26 ((41 (20 25 ))(27 (38 (22 23 )))))(21 24 ))))))(31 (8 (34 ((33 ((9 36 )((10 11 )(35 37 ))))(32 (12 (13 (14 ((15 (16 17 ))(28 (30 39 ))))))))))))))))))*
(0 (1 (2 (3 ((4 29 )((5 6 )((7 (18 (19 (40 ((26 ((41 (20 25 ))(38 (23 (22 27 )))))(21 24 ))))))(31 (8 (34 ((33 ((9 36 )((10 11 )(35 37 ))))(32 (12 (13 (14 ((15 (16 17 ))(28 (30 39 ))))))))))))))))))*
(0 (1 (2 (3 ((4 29 )((5 6 )((7 (18 (19 (40 ((26 ((41 (20 25 ))(38 (22 (23 27 )))))(21 24 ))))))(8 (34 (((33 (9 ((10 11 )(35 37 ))))(31 36 ))(32 (12 (13 (14 (15 ((16 17 )(28 (30 39 ))))))))))))))))))*
(0 (1 (2 (3 (4 (29 ((5 6 )((7 (18 (19 (40 ((26 ((41 (20 25 ))(38 (22 (23 27 )))))(21 24 ))))))(8 (34 (((33 (9 ((10 11 )(35 37 ))))(31 36 ))(32 (12 (13 (14 (15 ((16 17 )(28 (30 39 )))))))))))))))))))*
(0 (1 (2 (3 ((4 29 )((5 6 )((7 (18 (19 (40 ((26 ((41 (27 (20 25 )))(38 (22 23 ))))(21 24 ))))))(8 (34 (((33 (9 ((10 11 )(35 37 ))))(31 36 ))(32 (12 (13 (14 (15 ((16 17 )(28 (30 39 ))))))))))))))))))*
(0 (1 (2 (3 ((4 29 )((5 6 )((7 (18 (19 (40 ((26 ((41 (20 25 ))(38 (27 (22 23 )))))(21 24 ))))))(8 (34 (((33 (9 ((10 11 )(35 37 ))))(31 36 ))(32 (12 (13 (14 (15 ((16 17 )(28 (30 39 ))))))))))))))))))*
(0 (1 (2 (3 (4 (29 ((5 6 )((7 (18 (19 (40 ((26 ((41 (20 25 ))(38 (27 (22 23 )))))(21 24 ))))))(8 (34 (((33 (9 ((10 11 )(35 37 ))))(31 36 ))(32 (12 (13 (14 (15 ((16 17 )(28 (30 39 )))))))))))))))))))*
(0 (1 (2 (3 (4 (29 ((5 6 )((7 (18 (19 (40 ((26 ((41 (25 (20 27 )))(38 (22 23 ))))(21 24 ))))))(8 (34 (((33 (9 ((10 11 )(35 37 ))))(31 36 ))(32 (12 (13 (14 (15 ((16 17 )(28 (30 39 )))))))))))))))))))*
(0 (1 (2 (3 (4 (29 ((5 6 )((7 (18 (19 (40 ((26 ((41 (20 25 ))(38 (22 (23 27 )))))(21 24 ))))))(8 (34 (((33 (9 ((10 11 )(35 37 ))))(31 36 ))(32 (12 (13 (14 (15 ((16 17 )(39 (28 30 )))))))))))))))))))*
(0 (1 (2 (3 (4 (29 ((5 6 )((7 (18 (40 ((26 ((41 (25 (20 (19 27 ))))(38 (22 23 ))))(21 24 )))))(8 (34 (((33 (9 ((10 11 )(35 37 ))))(31 36 ))(32 (12 (13 (14 (15 ((16 17 )(28 (30 39 )))))))))))))))))))*
(0 (1 (2 (3 (4 (29 ((5 6 )((7 (18 (40 ((26 ((41 (20 (25 (19 27 ))))(38 (22 23 ))))(21 24 )))))(8 (34 (((33 (9 ((10 11 )(35 37 ))))(31 36 ))(32 (12 (13 (14 (15 ((16 17 )(28 (30 39 )))))))))))))))))))*
(0 (1 (2 (3 (4 (29 ((5 6 )((7 (18 (40 ((26 ((41 (25 (20 (19 27 ))))(38 (22 23 ))))(21 24 )))))(8 (34 (((33 (9 ((10 11 )(35 37 ))))(31 36 ))(32 (12 (13 (14 (15 ((16 17 )(39 (28 30 )))))))))))))))))))*
(0 (1 (2 (3 ((4 29 )((5 6 )((7 (18 (19 (40 ((26 ((41 (25 (20 27 )))(38 (22 23 ))))(21 24 ))))))(8 (34 ((9 (33 (((10 11 )(35 37 ))(31 36 ))))(32 (12 (13 (14 ((15 (16 17 ))(28 (30 39 )))))))))))))))))*
(0 (1 (2 (3 (4 (29 ((5 6 )((7 (18 (19 (40 ((26 ((41 (25 (20 27 )))(38 (22 23 ))))(21 24 ))))))(8 (34 ((9 (33 (((10 11 )(35 37 ))(31 36 ))))(32 (12 (13 (14 ((15 (16 17 ))(28 (30 39 ))))))))))))))))))*
(0 (1 (2 (3 (4 (29 ((5 6 )((7 (18 (19 (40 ((26 ((41 (20 25 ))((22 23 )(27 38 ))))(21 24 ))))))(8 (34 ((9 (33 (((10 11 )(35 37 ))(31 36 ))))(32 (12 (13 (14 ((15 (16 17 ))(28 (30 39 ))))))))))))))))))*
(0 (1 (2 (3 (4 (29 ((5 6 )((7 (18 (19 (40 ((26 ((41 (20 25 ))(38 (27 (22 23 )))))(21 24 ))))))(8 (34 ((9 (33 (((10 11 )(35 37 ))(31 36 ))))(32 (12 (13 (14 ((15 (16 17 ))(28 (30 39 ))))))))))))))))))*
(0 (1 (2 (3 (4 (29 ((5 6 )((7 (18 (19 (40 ((26 ((41 (25 (20 27 )))(38 (22 23 ))))(21 24 ))))))(8 (34 ((9 (33 (((10 11 )(35 37 ))(31 36 ))))(32 (12 (13 (14 (15 ((16 17 )(39 (28 30 )))))))))))))))))))*
(0 (1 (2 (3 (4 (29 ((5 6 )((7 (18 (19 (40 ((26 ((41 (20 25 ))((22 23 )(27 38 ))))(21 24 ))))))(8 (34 ((9 (33 (((10 11 )(35 37 ))(31 36 ))))(32 (12 (13 (14 (15 ((16 17 )(39 (28 30 )))))))))))))))))))*
(0 (1 (2 (3 ((4 29 )((5 6 )((7 (18 (19 (40 ((26 ((41 (20 25 ))((22 23 )(27 38 ))))(21 24 ))))))(8 (34 ((9 (33 (((10 11 )(35 37 ))(31 36 ))))(32 (12 (13 (14 (15 ((16 17 )(39 (28 30 ))))))))))))))))))*
(0 (1 (2 (3 (4 (29 ((5 6 )((7 (18 (40 ((26 (((38 (19 27 ))(22 23 ))(41 (20 25 ))))(21 24 )))))(8 (34 ((9 (33 (((10 11 )(35 37 ))(31 36 ))))(32 (12 (13 (14 (15 ((16 17 )(39 (28 30 )))))))))))))))))))*
(0 (1 (2 (3 ((4 29 )((5 6 )((7 (18 (40 ((26 (((38 (19 27 ))(22 23 ))(41 (20 25 ))))(21 24 )))))(8 (34 ((9 (33 (((10 11 )(35 37 ))(31 36 ))))(32 (12 (13 (14 (15 ((16 17 )(39 (28 30 ))))))))))))))))))*
(0 (1 (2 (3 ((4 29 )((5 6 )((7 (18 (19 (40 ((26 ((41 (20 25 ))(27 (38 (22 23 )))))(21 24 ))))))(8 (34 ((9 (33 (((10 11 )(35 37 ))(31 36 ))))(32 (12 (13 (14 (15 ((16 17 )(39 (28 30 ))))))))))))))))))*
(0 (1 (2 (3 ((4 29 )((5 6 )((7 (18 (19 (40 ((26 ((41 (20 25 ))(38 (22 (23 27 )))))(21 24 ))))))(31 (8 (34 ((33 (36 (9 ((10 11 )(35 37 )))))(32 (12 (13 (14 ((15 (16 17 ))(28 (30 39 ))))))))))))))))))*
(0 (1 (2 (3 ((4 29 )((5 6 )((7 (18 (19 (40 ((26 ((41 (20 25 ))(38 (22 (23 27 )))))(21 24 ))))))(31 (8 (34 ((33 (36 (9 ((10 11 )(35 37 )))))(32 (12 (13 (14 (15 ((16 17 )(28 (30 39 )))))))))))))))))))*
(0 (1 (2 (3 ((4 29 )((5 6 )((7 (18 (19 (40 ((26 ((41 (25 (20 27 )))(38 (22 23 ))))(21 24 ))))))(31 (8 (34 ((33 (36 (9 ((10 11 )(35 37 )))))(32 (12 (13 (14 ((15 (16 17 ))(28 (30 39 ))))))))))))))))))*
(0 (1 (2 (3 ((4 29 )((5 6 )((7 (18 (19 (40 (27 ((26 ((41 (20 25 ))(38 (22 23 ))))(21 24 )))))))(31 (8 (34 ((33 (36 (9 ((10 11 )(35 37 )))))(32 (12 (13 (14 (15 ((16 17 )(28 (30 39 )))))))))))))))))))*
(0 (1 (2 (3 ((4 29 )((5 6 )((7 (18 (19 (40 ((26 ((41 (20 25 ))(38 (27 (22 23 )))))(21 24 ))))))(31 (8 (34 ((33 (36 (9 ((10 11 )(35 37 )))))(32 (12 (13 (14 (15 ((16 17 )(28 (30 39 )))))))))))))))))))*
(0 (1 (2 (3 ((4 29 )((5 6 )((7 (18 (19 (40 ((26 ((41 (20 25 ))((22 23 )(27 38 ))))(21 24 ))))))(31 (8 (34 ((33 (36 (9 ((10 11 )(35 37 )))))(32 (12 (13 (14 (15 ((16 17 )(28 (30 39 )))))))))))))))))))*
(0 (1 (2 (3 ((4 29 )((5 6 )((7 (18 (40 ((26 ((41 (25 (20 (19 27 ))))(38 (22 23 ))))(21 24 )))))(31 (8 (34 ((33 (36 (9 ((10 11 )(35 37 )))))(32 (12 (13 (14 ((15 (16 17 ))(28 (30 39 ))))))))))))))))))*
(0 (1 (2 (3 ((4 29 )((5 6 )((7 (18 (19 (40 ((26 ((41 (20 25 ))(38 (27 (22 23 )))))(21 24 ))))))(31 (8 (34 ((33 (36 (9 ((10 11 )(35 37 )))))(32 (12 (13 (14 (15 ((16 17 )(39 (28 30 )))))))))))))))))))*
(0 (1 (2 (3 ((4 29 )((5 6 )((7 (18 (19 (40 ((26 ((41 (20 25 ))((22 23 )(27 38 ))))(21 24 ))))))(31 (8 (34 ((33 (36 (9 ((10 11 )(35 37 )))))(32 (12 (13 (14 (15 ((16 17 )(39 (28 30 )))))))))))))))))))*
(0 (1 (2 (3 ((4 29 )((5 6 )((7 (18 (19 (40 ((26 ((41 (20 25 ))((22 23 )(27 38 ))))(21 24 ))))))(31 (8 (34 ((36 (33 (9 ((10 11 )(35 37 )))))(32 (12 (13 (14 (15 ((16 17 )(28 (30 39 )))))))))))))))))))*
(0 (1 (2 (3 ((4 29 )((5 6 )((7 (18 (40 ((26 ((41 (25 (20 (19 27 ))))(38 (22 23 ))))(21 24 )))))(31 (8 (34 ((33 ((9 36 )((10 11 )(35 37 ))))(32 (12 (13 (14 (15 ((16 17 )(39 (28 30 )))))))))))))))))))*
(0 (1 (2 (3 ((4 29 )((5 6 )((7 (18 (19 (40 ((26 ((41 (25 (20 27 )))(38 (22 23 ))))(21 24 ))))))(31 (8 (34 ((33 ((9 36 )((10 11 )(35 37 ))))(32 (12 (13 (14 (15 ((16 17 )(39 (28 30 )))))))))))))))))))*
(0 (1 (2 (3 ((4 29 )((5 6 )((7 (18 (40 ((26 ((41 (20 (25 (19 27 ))))(38 (22 23 ))))(21 24 )))))(31 (8 (34 ((33 ((9 36 )((10 11 )(35 37 ))))(32 (12 (13 (14 (15 ((16 17 )(39 (28 30 )))))))))))))))))))*
(0 (1 (2 (3 ((4 29 )((5 6 )((7 (18 (40 ((26 ((19 27 )((41 (20 25 ))(38 (22 23 )))))(21 24 )))))(31 (8 (34 ((33 ((9 36 )((10 11 )(35 37 ))))(32 (12 (13 (14 (15 ((16 17 )(39 (28 30 )))))))))))))))))))*
(0 (1 (2 (3 ((4 29 )((5 6 )((7 (18 (19 (40 (27 ((26 ((41 (20 25 ))(38 (22 23 ))))(21 24 )))))))(31 (8 (34 ((33 ((9 36 )((10 11 )(35 37 ))))(32 (12 (13 (14 (15 ((16 17 )(39 (28 30 )))))))))))))))))))*
(0 (1 (2 (3 ((4 29 )((5 6 )((7 (18 (19 (40 ((27 (26 ((41 (20 25 ))(38 (22 23 )))))(21 24 ))))))(31 (8 (34 ((33 ((9 36 )((10 11 )(35 37 ))))(32 (12 (13 (14 (15 ((16 17 )(39 (28 30 )))))))))))))))))))*
(0 (1 (2 (3 ((4 29 )((5 6 )((7 (18 (19 (40 ((26 (27 ((41 (20 25 ))(38 (22 23 )))))(21 24 ))))))(31 (8 (34 ((33 ((9 36 )((10 11 )(35 37 ))))(32 (12 (13 (14 (15 ((16 17 )(39 (28 30 )))))))))))))))))))*
(0 (1 (2 (3 ((4 29 )((5 6 )((7 (18 (19 (40 ((26 ((27 (41 (20 25 )))(38 (22 23 ))))(21 24 ))))))(31 (8 (34 ((33 ((9 36 )((10 11 )(35 37 ))))(32 (12 (13 (14 (15 ((16 17 )(39 (28 30 )))))))))))))))))))*
(0 (1 (2 (3 ((4 29 )((5 6 )((7 (18 (19 (40 ((26 ((41 (20 25 ))((22 23 )(27 38 ))))(21 24 ))))))(31 (8 (34 ((33 ((9 36 )((10 11 )(35 37 ))))(32 (12 (13 (14 (15 ((16 17 )(39 (28 30 )))))))))))))))))))*
(0 (1 (2 (3 ((4 29 )((5 6 )((7 (18 (19 (40 ((26 ((41 (20 25 ))(38 (27 (22 23 )))))(21 24 ))))))(31 (8 (34 ((33 ((9 36 )((10 11 )(35 37 ))))(32 (12 (13 (14 (15 ((16 17 )(39 (28 30 )))))))))))))))))))*
(0 (1 (2 (3 ((4 29 )((5 6 )((7 (18 (40 ((26 (((19 27 )(38 (22 23 )))(41 (20 25 ))))(21 24 )))))(31 (8 (34 ((33 ((9 36 )((10 11 )(35 37 ))))(32 (12 (13 (14 ((15 (16 17 ))(28 (30 39 ))))))))))))))))))*
(0 (1 (2 (3 ((4 29 )((5 6 )((7 (18 (40 (((19 27 )(26 ((41 (20 25 ))(38 (22 23 )))))(21 24 )))))(31 (8 (34 ((33 ((9 36 )((10 11 )(35 37 ))))(32 (12 (13 (14 ((15 (16 17 ))(28 (30 39 ))))))))))))))))))*
(0 (1 (2 (3 ((4 29 )((5 6 )((7 (18 (40 ((26 (((41 (19 27 ))(20 25 ))(38 (22 23 ))))(21 24 )))))(31 (8 (34 ((33 ((9 36 )((10 11 )(35 37 ))))(32 (12 (13 (14 ((15 (16 17 ))(28 (30 39 ))))))))))))))))))*
(0 (1 (2 (3 ((4 29 )((5 6 )((7 (18 (40 ((26 (((19 27 )(41 (20 25 )))(38 (22 23 ))))(21 24 )))))(31 (8 (34 ((33 ((9 36 )((10 11 )(35 37 ))))(32 (12 (13 (14 ((15 (16 17 ))(28 (30 39 ))))))))))))))))))*
(0 (1 (2 (3 ((4 29 )((5 6 )((7 (18 (40 (((19 27 )(26 ((41 (20 25 ))(38 (22 23 )))))(21 24 )))))(31 (8 (34 ((33 (36 (9 ((10 11 )(35 37 )))))(32 (12 (13 (14 ((15 (16 17 ))(28 (30 39 ))))))))))))))))))*
(0 (1 (2 (3 ((4 29 )((5 6 )((7 (18 (40 ((26 (((19 27 )(41 (20 25 )))(38 (22 23 ))))(21 24 )))))(31 (8 (34 ((33 (36 (9 ((10 11 )(35 37 )))))(32 (12 (13 (14 ((15 (16 17 ))(28 (30 39 ))))))))))))))))))*
(0 (1 (2 (3 ((4 29 )((5 6 )((7 (18 (40 ((26 ((19 27 )((41 (20 25 ))(38 (22 23 )))))(21 24 )))))(31 (8 (34 ((33 (36 (9 ((10 11 )(35 37 )))))(32 (12 (13 (14 ((15 (16 17 ))(28 (30 39 ))))))))))))))))))*
(0 (1 (2 (3 ((4 29 )((5 6 )((7 (18 (40 ((26 ((19 27 )((41 (20 25 ))(38 (22 23 )))))(21 24 )))))(8 (34 (((33 (9 ((10 11 )(35 37 ))))(31 36 ))(32 (12 (13 (14 ((15 (16 17 ))(28 (30 39 )))))))))))))))))*
(0 (1 (2 (3 (4 (29 ((5 6 )((7 (18 (40 ((26 ((41 (25 (27 (19 20 ))))(38 (22 23 ))))(21 24 )))))(8 (34 (((33 (9 ((10 11 )(35 37 ))))(31 36 ))(32 (12 (13 (14 (15 ((16 17 )(39 (28 30 )))))))))))))))))))*
(0 (1 (2 (3 ((4 29 )((5 6 )((7 (18 (40 ((26 (((38 (19 27 ))(22 23 ))(41 (20 25 ))))(21 24 )))))(31 (8 (34 ((33 (36 (9 ((10 11 )(35 37 )))))(32 (12 (13 (14 (15 ((16 17 )(39 (28 30 )))))))))))))))))))*
(0 (1 (2 (3 (4 (29 ((5 6 )((7 (18 (40 ((26 ((41 (20 (25 (19 27 ))))(38 (22 23 ))))(21 24 )))))(8 (34 ((9 (33 (((10 11 )(35 37 ))(31 36 ))))(32 (12 (13 (14 (15 ((16 17 )(39 (28 30 )))))))))))))))))))*
(0 (1 (2 (3 (4 (29 ((5 6 )((7 (18 (40 ((26 ((19 27 )((41 (20 25 ))(38 (22 23 )))))(21 24 )))))(8 (34 ((9 (33 (((10 11 )(35 37 ))(31 36 ))))(32 (12 (13 (14 (15 ((16 17 )(39 (28 30 )))))))))))))))))))*
(0 (1 (2 (3 ((4 29 )((5 6 )((7 (18 (40 (((26 (19 27 ))((41 (20 25 ))(38 (22 23 ))))(21 24 )))))(8 (34 (((33 (9 ((10 11 )(35 37 ))))(31 36 ))(32 (12 (13 (14 (15 ((16 17 )(39 (28 30 ))))))))))))))))))*
(0 (1 (2 (3 ((4 29 )((5 6 )((7 (18 (40 ((26 (((19 27 )(38 (22 23 )))(41 (20 25 ))))(21 24 )))))(8 (34 (((33 (9 ((10 11 )(35 37 ))))(31 36 ))(32 (12 (13 (14 (15 ((16 17 )(39 (28 30 ))))))))))))))))))*
(0 (1 (2 (3 ((4 29 )((5 6 )((7 (18 (40 ((26 (((41 (19 27 ))(20 25 ))(38 (22 23 ))))(21 24 )))))(8 (34 (((33 (9 ((10 11 )(35 37 ))))(31 36 ))(32 (12 (13 (14 (15 ((16 17 )(39 (28 30 ))))))))))))))))))*
(0 (1 (2 (3 ((4 29 )((5 6 )((7 (18 (40 ((26 ((41 ((19 27 )(20 25 )))(38 (22 23 ))))(21 24 )))))(8 (34 (((33 (9 ((10 11 )(35 37 ))))(31 36 ))(32 (12 (13 (14 (15 ((16 17 )(39 (28 30 ))))))))))))))))))*
(0 (1 (2 (3 ((4 29 )((5 6 )((7 (18 (40 ((26 ((41 (25 (20 (19 27 ))))(38 (22 23 ))))(21 24 )))))(8 (34 (((33 (9 ((10 11 )(35 37 ))))(31 36 ))(32 (12 (13 (14 (15 ((16 17 )(39 (28 30 ))))))))))))))))))*
(0 (1 (2 (3 (4 (29 ((5 6 )((7 (18 (40 ((26 ((19 27 )((41 (20 25 ))(38 (22 23 )))))(21 24 )))))(8 (34 (((33 (9 ((10 11 )(35 37 ))))(31 36 ))(32 (12 (13 (14 (15 ((16 17 )(39 (28 30 )))))))))))))))))))*
(0 (1 (2 (3 ((4 29 )((5 6 )((7 (18 (19 (40 ((26 ((41 (20 25 ))(38 (27 (22 23 )))))(21 24 ))))))(8 (34 ((9 (33 (((10 11 )(35 37 ))(31 36 ))))(32 (12 (13 (14 (15 ((16 17 )(39 (28 30 ))))))))))))))))))*
(0 (1 (2 (3 ((4 29 )((5 6 )((7 (18 (40 ((26 (((19 (27 41 ))(20 25 ))(38 (22 23 ))))(21 24 )))))(31 (8 (34 ((36 (33 (9 ((10 11 )(35 37 )))))(32 (12 (13 (14 ((15 (16 17 ))(28 (30 39 ))))))))))))))))))*
(0 (1 (2 (3 (4 (29 ((5 6 )((7 (18 (40 ((26 (((19 27 )(41 (20 25 )))(38 (22 23 ))))(21 24 )))))(8 (34 (((33 (9 ((10 11 )(35 37 ))))(31 36 ))(32 (12 (13 (14 (15 ((16 17 )(39 (28 30 )))))))))))))))))))*
(0 (1 (2 (3 ((4 29 )((5 6 )((7 (18 (40 ((26 ((41 (25 (27 (19 20 ))))(38 (22 23 ))))(21 24 )))))(8 (34 ((9 (33 (((10 11 )(35 37 ))(31 36 ))))(32 (12 (13 (14 (15 ((16 17 )(39 (28 30 ))))))))))))))))))*
(0 (1 (2 (3 (4 (29 ((5 6 )((7 (18 (40 (((19 27 )(26 ((41 (20 25 ))(38 (22 23 )))))(21 24 )))))(8 (34 (((33 (9 ((10 11 )(35 37 ))))(31 36 ))(32 (12 (13 (14 (15 ((16 17 )(39 (28 30 )))))))))))))))))))*
(0 (1 (2 (3 (4 (29 ((5 6 )((7 (18 (40 ((26 (((19 27 )(38 (22 23 )))(41 (20 25 ))))(21 24 )))))(8 (34 (((33 (9 ((10 11 )(35 37 ))))(31 36 ))(32 (12 (13 (14 (15 ((16 17 )(39 (28 30 )))))))))))))))))));
proc-;
